# Supplementary material for: Exploring multimorbidity profiles in middle-aged inpatients: a network-based comparative study of China and the United Kingdom
Source: BMC Med. 2023 Dec 13;21:495. doi: 10.1186/s12916-023-03204-y (PMC10720230; doi:10.1186/s12916-023-03204-y)
Supplement: Supplementary file 3 — Additional file 3. The initial diseases included and the detailed information of nodes and edges among each multimorbidity networks. [file 12916_2023_3204_MOESM3_ESM.xlsx]

## Sheet: Explanation
Sheet explanation
Number	SheetName	Explanation
1	Overall_ICD_China	The diseases' ICD-10 codes and corresponding chapters and proportion in the Chinese overall inpatients
2	Male_ICD_China	The diseases' ICD-10 codes and corresponding chapters and proportion in the Chinese male inpatients
3	Female_ICD_China	The diseases' ICD-10 codes and corresponding chapters and proportion in the Chinese female inpatients
4	Overall_ICD_UK	The diseases' ICD-10 codes and corresponding chapters and proportion in the UK overall inpatients
5	Male_ICD_UK	The diseases' ICD-10 codes and corresponding chapters and proportion in the UK male inpatients
6	Female_ICD_UK	The diseases' ICD-10 codes and corresponding chapters and proportion in the UK female inpatients
7	Overall_Complete_China_Edges	Figure3a(1): The detailed information of comorbidity patterns (edges) in the complete multimorbidity network among Chinese overall inpatients (ICD-10 codes; Disease name; OR=odds ratio; OR(95%CI); P vaules; Weight=The frequency of the comorbidity patterns)
8	Overall_Hub_direct_China_Edges	Figure3a(2): The detailed information of comorbidity patterns (edges) in the Hub diseases' direct network among Chinese overall inpatients (ICD-10 codes; Disease name; OR=odds ratio; OR(95%CI); P vaules; Weight=The frequency of the comorbidity patterns)
9	Overall_Hub_related_China_Edges	Figure3a(3): The detailed information of comorbidity patterns (edges) in the Hub diseases' associated network among Chinese overall inpatients (ICD-10 codes; Disease name; OR=odds ratio; OR(95%CI); P vaules; Weight=The frequency of the comorbidity patterns)
10	Overall_Complete_UK_Edges	Figure3a(4): The detailed information of comorbidity patterns (edges) in the complete multimorbidity network among UK overall inpatients (ICD-10 codes; Disease name; OR=odds ratio; OR(95%CI); P vaules; Weight=The frequency of the comorbidity patterns)
11	Overall_Hub_direct_UK_Edges	Figure3a(5): The detailed information of comorbidity patterns (edges) in the Hub diseases' direct network among UK overall inpatients (ICD-10 codes; Disease name; OR=odds ratio; OR(95%CI); P vaules; Weight=The frequency of the comorbidity patterns)
12	Overall_Hub_associa_UK_Edges	Figure3a(6): The detailed information of comorbidity patterns (edges) in the Hub diseases' associated network among UK overall inpatients (ICD-10 codes; Disease name; OR=odds ratio; OR(95%CI); P vaules; Weight=The frequency of the comorbidity patterns)
13	Male_Complete_China_Edges	Figure3b(1): The detailed information of comorbidity patterns (edges) in the complete multimorbidity network among Chinese male inpatients (ICD-10 codes; Disease name; OR=odds ratio; OR(95%CI); P vaules; Weight=The frequency of the comorbidity patterns)
14	Male_Hub_direct_China_Edges	Figure3b(2): The detailed information of comorbidity patterns (edges) in the Hub diseases' direct network among Chinese male inpatients (ICD-10 codes; Disease name; OR=odds ratio; OR(95%CI); P vaules; Weight=The frequency of the comorbidity patterns)
15	Male_Hub_associa_China_Edges	Figure3b(3): The detailed information of comorbidity patterns (edges) in the Hub diseases' associated network among Chinese male inpatients (ICD-10 codes; Disease name; OR=odds ratio; OR(95%CI); P vaules; Weight=The frequency of the comorbidity patterns)
16	Male_Complete_UK_Edges	Figure3b(1): The detailed information of comorbidity patterns (edges) in the complete multimorbidity network among UK male inpatients (ICD-10 codes; Disease name; OR=odds ratio; OR(95%CI); P vaules; Weight=The frequency of the comorbidity patterns)
17	Male_Hub_direct_UK_Edges	Figure3b(2): The detailed information of comorbidity patterns (edges) in the Hub diseases' direct network among UK male inpatients (ICD-10 codes; Disease name; OR=odds ratio; OR(95%CI); P vaules; Weight=The frequency of the comorbidity patterns)
18	Male_Hub_associa_UK_Edges	Figure3b(3): The detailed information of comorbidity patterns (edges) in the Hub diseases' associated network among UK male inpatients (ICD-10 codes; Disease name; OR=odds ratio; OR(95%CI); P vaules; Weight=The frequency of the comorbidity patterns)
19	Female_Complete_China_Edges	Figure3c(1): The detailed information of comorbidity patterns (edges) in the complete multimorbidity network among Chinese female inpatients (ICD-10 codes; Disease name; OR=odds ratio; OR(95%CI); P vaules; Weight=The frequency of the comorbidity patterns)
20	Female_Hub_direct_China_Edges	Figure3c(2): The detailed information of comorbidity patterns (edges) in the Hub diseases' direct network among Chinese female inpatients (ICD-10 codes; Disease name; OR=odds ratio; OR(95%CI); P vaules; Weight=The frequency of the comorbidity patterns)
21	Female_Hub_associa_China_Edges	Figure3c(3): The detailed information of comorbidity patterns (edges) in the Hub diseases' associated network among Chinese female inpatients (ICD-10 codes; Disease name; OR=odds ratio; OR(95%CI); P vaules; Weight=The frequency of the comorbidity patterns)
22	Female_Complete_UK_Edges	Figure3c(1): The detailed information of comorbidity patterns (edges) in the complete multimorbidity network among UK female inpatients (ICD-10 codes; Disease name; OR=odds ratio; OR(95%CI); P vaules; Weight=The frequency of the comorbidity patterns)
23	Female_Hub_direct_UK_Edges	Figure3c(2): The detailed information of comorbidity patterns (edges) in the Hub diseases' direct network among UK female inpatients (ICD-10 codes; Disease name; OR=odds ratio; OR(95%CI); P vaules; Weight=The frequency of the comorbidity patterns)
24	Female_Hub_associa_UK_Edges	Figure3c(3): The detailed information of comorbidity patterns (edges) in the Hub diseases' associated network among UK female inpatients (ICD-10 codes; Disease name; OR=odds ratio; OR(95%CI); P vaules; Weight=The frequency of the comorbidity patterns)
25	Overall_Complete_China_Nodes	Figure3a(1): The detailed information of nodes in the complete multimorbidity network among Chinese overall inpatients (ICD-10 codes; Disease name; Degree; Proportion; MCC; Clustering coefficient;Closeness centrality;Closeness centrality;Betweeness centrality; Page ranks; Eigencentrality)
26	Overall_Hub_direct_China_Nodes	Figure3a(2): The detailed information of nodes in the Hub diseases' direct among Chinese overall inpatients (ICD-10 codes; Disease name; Degree; Proportion; MCC; Clustering coefficient;Closeness centrality;Closeness centrality;Betweeness centrality; Page ranks; Eigencentrality)
27	Overall_Hub_associa_China_Nodes	Figure3a(3): The detailed information of nodes in the Hub diseases'associated network among Chinese overall inpatients (ICD-10 codes; Disease name; Degree; Proportion; MCC; Clustering coefficient;Closeness centrality;Closeness centrality;Betweeness centrality; Page ranks; Eigencentrality)
28	Male_Complete_China_Nodes	Figure3b(1): The detailed information of nodes in the complete multimorbidity network among Chinese male inpatients (ICD-10 codes; Disease name; Degree; Proportion; MCC; Clustering coefficient;Closeness centrality;Closeness centrality;Betweeness centrality; Page ranks; Eigencentrality)
29	Male_Hub_direct_China_Nodes	Figure3b(2): The detailed information of nodes in the Hub diseases' direct among Chinese male inpatients (ICD-10 codes; Disease name; Degree; Proportion; MCC; Clustering coefficient;Closeness centrality;Closeness centrality;Betweeness centrality; Page ranks; Eigencentrality)
30	Male_Hub_associa_China_Nodes	Figure3b(3): The detailed information of nodes in the Hub diseases' associated network among Chinese male inpatients (ICD-10 codes; Disease name; Degree; Proportion; MCC; Clustering coefficient;Closeness centrality;Closeness centrality;Betweeness centrality; Page ranks; Eigencentrality)
31	Female_Complete_China_Nodes	Figure3c(1): The detailed information of nodes in the complete multimorbidity network among Chinese female inpatients (ICD-10 codes; Disease name; Degree; Proportion; MCC; Clustering coefficient;Closeness centrality;Closeness centrality;Betweeness centrality; Page ranks; Eigencentrality)
32	Female_Hub_direct_China_Nodes	Figure3c(2): The detailed information of nodes in the Hub diseases' direct among Chinese female inpatients (ICD-10 codes; Disease name; Degree; Proportion; MCC; Clustering coefficient;Closeness centrality;Closeness centrality;Betweeness centrality; Page ranks; Eigencentrality)
33	Female_Hub_associa_China_Nodes	Figure3c(3): The detailed information of nodes in the Hub diseases' associated network among Chinese female inpatients (ICD-10 codes; Disease name; Degree; Proportion; MCC; Clustering coefficient;Closeness centrality;Closeness centrality;Betweeness centrality; Page ranks; Eigencentrality)
34	Overall_Complete_UK_Nodes	Figure3a(1): The detailed information of nodes in the complete multimorbidity network among UK overall inpatients (ICD-10 codes; Disease name; Degree; Proportion; MCC; Clustering coefficient;Closeness centrality;Closeness centrality;Betweeness centrality; Page ranks; Eigencentrality)
35	Overall_Hub_direct_UK_Nodes	Figure3a(2): The detailed information of nodes in the Hub diseases' direct among UK overall inpatients (ICD-10 codes; Disease name; Degree; Proportion; MCC; Clustering coefficient;Closeness centrality;Closeness centrality;Betweeness centrality; Page ranks; Eigencentrality)
36	Overall_Hub_associa_UK_Nodes	Figure3a(3): The detailed information of nodes in the Hub diseases' associated network among UK overall inpatients (ICD-10 codes; Disease name; Degree; Proportion; MCC; Clustering coefficient;Closeness centrality;Closeness centrality;Betweeness centrality; Page ranks; Eigencentrality)
37	Male_Complete_UK_Nodes	Figure3b(1): The detailed information of nodes in the complete multimorbidity network among UK male inpatients (ICD-10 codes; Disease name; Degree; Proportion; MCC; Clustering coefficient;Closeness centrality;Closeness centrality;Betweeness centrality; Page ranks; Eigencentrality)
38	Male_Hub_direct_UK_Nodes	Figure3b(2): The detailed information of nodes in the Hub diseases' direct among UK male inpatients (ICD-10 codes; Disease name; Degree; Proportion; MCC; Clustering coefficient;Closeness centrality;Closeness centrality;Betweeness centrality; Page ranks; Eigencentrality)
39	Male_Hub_associa_UK_Nodes	Figure3b(3): The detailed information of nodes in the Hub diseases' associated network among UK male inpatients (ICD-10 codes; Disease name; Degree; Proportion; MCC; Clustering coefficient;Closeness centrality;Closeness centrality;Betweeness centrality; Page ranks; Eigencentrality)
40	Female_Complete_UK_Nodes	Figure3c(1): The detailed information of nodes in the complete multimorbidity network among UK female inpatients (ICD-10 codes; Disease name; Degree; Proportion; MCC; Clustering coefficient;Closeness centrality;Closeness centrality;Betweeness centrality; Page ranks; Eigencentrality)
41	Female_Hub_direct_UK_Nodes	Figure3c(2): The detailed information of nodes in the Hub diseases' direct among UK female inpatients (ICD-10 codes; Disease name; Degree; Proportion; MCC; Clustering coefficient;Closeness centrality;Closeness centrality;Betweeness centrality; Page ranks; Eigencentrality)
42	Female_Hub_associa_UK_Nodes	Figure3c(3): The detailed information of nodes in the Hub diseases' associated network among UK female inpatients (ICD-10 codes; Disease name; Degree; Proportion; MCC; Clustering coefficient;Closeness centrality;Closeness centrality;Betweeness centrality; Page ranks; Eigencentrality)
43	Overall_China_UK_Com_pat_Edges	Figure4(1): The detailed information of comorbidity patterns (edges) in the common multimorbidty network among Chinese and UK overall inpatients (ICD-10 codes; Disease name; OR=odds ratio; OR(95%CI); frequency)
44	Male_China_UK_Com_pat_Edges	Figure4(2): The detailed information of comorbidity patterns (edges) in the common multimorbidty network among Chinese and UK male inpatients (ICD-10 codes; Disease name; OR=odds ratio; OR(95%CI); frequency)
45	Female_China_UK_Com_pat_Edges	Figure4(3): The detailed information of comorbidity patterns (edges) in the common multimorbidty network among Chinese and UK male inpatients (ICD-10 codes; Disease name; OR=odds ratio; OR(95%CI); frequency)
46	Overall_China_UK_Com_pat_Nodes	Figure4(1): The detailed information of nodes in the common multimorbidty network among Chinese and UK overall inpatients (ICD-10 codes; Disease name; Degree; Proportion)
47	Male_China_UK_Com_pat_Nodes	Figure4(2): The detailed information of nodes in the common multimorbidty network among Chinese and UK male inpatients (ICD-10 codes; Disease name; Degree; Proportion)
48	Female_China_UK_Com_pat_Nodes	Figure4(3): The detailed information of nodes in the common multimorbidty network among Chinese and UK female inpatients (ICD-10 codes; Disease name; Degree; Proportion)

## Sheet: Overall_ICD_China
ICD-10	English	Chapter	Proportion(%)
I10	Essential (primary) hypertension	C9	18.8516
E11	Type 2 diabetes mellitus	C4	8.75346
E78	Disorders of lipoprotein metabolism and other lipidaemias	C4	8.212
I25	Chronic ischaemic heart disease	C9	7.75852
K76	Other diseases of liver	C11	7.25237
K29	Gastritis and duodenitis	C11	7.1166
I63	Cerebral infarction	C9	6.55885
D25	Leiomyoma of uterus	C2	6.20676
M51	Other intervertebral disc disorders	C13	5.29617
K80	Cholelithiasis	C11	5.19081
M47	Spondylosis	C13	5.149
I50	Heart failure	C9	4.38976
N72	Inflammatory disease of cervix uteri	C14	4.25872
I84	Haemorrhoids	C9	3.62238
N73	Other female pelvic inflammatory diseases	C14	3.46168
H81	Disorders of vestibular function	C8	2.73715
I70	Atherosclerosis	C9	2.71271
N40	Hyperplasia of prostate	C14	2.57224
I49	Other cardiac arrhythmias	C9	2.28911
N20	Calculus of kidney and ureter	C14	2.18592
N83	Noninflammatory disorders of ovary, fallopian tube and broad ligament	C14	2.18196
J18	Pneumonia, organism unspecified	C10	2.17234
I20	Angina pectoris	C9	2.1365
D64	Other anaemias	C3	2.11315
E72	Other disorders of amino-acid metabolism	C4	2.02951
E87	Other disorders of fluid, electrolyte and acid-base balance	C4	2.01213
J20	Acute bronchitis	C10	1.98118
G45	Transient cerebral ischaemic attacks and related syndromes	C6	1.9676
N93	Other abnormal uterine and vaginal bleeding	C14	1.8973
J06	Acute upper respiratory infections of multiple and unspecified sites	C10	1.88342
I67	Other cerebrovascular diseases	C9	1.86007
M50	Cervical disc disorders	C13	1.79381
K81	Cholecystitis	C11	1.54671
G63	Polyneuropathy in diseases classified elsewhere	C6	1.53585
I65	Occlusion and stenosis of precerebral arteries, not resulting in cerebral infarction	C9	1.49729
N84	Polyp of female genital tract	C14	1.49383
N76	Other inflammation of vagina and vulva	C14	1.4765
J98	Other respiratory disorders	C10	1.45873
K82	Other diseases of gallbladder	C11	1.37564
G99	Other disorders of nervous system in diseases classified elsewhere	C6	1.36206
N28	Other disorders of kidney and ureter, not elsewhere classified	C14	1.30232
K52	Other noninfective gastroenteritis and colitis	C11	1.21162
M19	Other arthrosis	C13	1.15786
N80	Endometriosis	C14	1.14234
K62	Other diseases of anus and rectum	C11	1.13179
J32	Chronic sinusitis	C10	1.11767
N70	Salpingitis and oophoritis	C14	1.11511
K60	Fissure and fistula of anal and rectal regions	C11	1.08617
K35	Acute appendicitis	C11	1.05902
J31	Chronic rhinitis, nasopharyngitis and pharyngitis	C10	1.05304
N39	Other disorders of urinary system	C14	1.04924
N13	Obstructive and reflux uropathyC	C14	1.01666
B18	Chronic viral hepatitis	C1	1.01177
I79	Disorders of arteries, arterioles and capillaries in diseases classified elsewhere	C9	1.00145
N85	Other noninflammatory disorders of uterus, except cervix	C14	1.00001
K31	Other diseases of stomach and duodenum	C11	0.999278
J44	Other chronic obstructive pulmonary disease	C10	0.986787
M48	Other spondylopathies	C13	0.982442
N08	Glomerular disorders in diseases classified elsewhere	C14	0.973753
D50	Iron deficiency anaemia	C3	0.931935
M54	Dorsalgia	C13	0.921073
K40	Inguinal hernia	C11	0.908039
I51	Complications and ill-defined descriptions of heart disease	C9	0.899893
E14	Unspecified diabetes mellitus	C4	0.85536
J34	Other disorders of nose and nasal sinuses	C10	0.842326
K61	Abscess of anal and rectal regions	C11	0.833637
J94	Other pleural conditions	C10	0.823318
K21	Gastro-oesophageal reflux disease	C11	0.820059
N88	Other noninflammatory disorders of cervix uteri	C14	0.793327
I61	Intracerebral haemorrhage	C9	0.79019
G55	Nerve root and plexus compressions in diseases classified elsewhere	C6	0.776613
K74	Fibrosis and cirrhosis of liver	C11	0.772268
K26	Duodenal ulcer	C11	0.751631
E79	Disorders of purine and pyrimidine metabolism	C4	0.744027
G54	Nerve root and plexus disorders	C6	0.731536
I69	Sequelae of cerebrovascular disease	C9	0.717416
K85	Acute pancreatitis	C11	0.708727
K25	Gastric ulcer	C11	0.704925
K63	Other diseases of intestine	C11	0.689719
H36	Retinal disorders in diseases classified elsewhere	C7	0.680486
A16	Respiratory tuberculosis, not confirmed bacteriologically or histologically	C1	0.6794
D18	Haemangioma and lymphangioma, any site	C2	0.662021
G44	Other headache syndromes	C6	0.650074
E04	Other nontoxic goitre	C4	0.648987
J43	Emphysema	C10	0.648444
J42	Unspecified chronic bronchitis	C10	0.638126
D17	Benign lipomatous neoplasm	C2	0.630523
I21	Acute myocardial infarction	C9	0.619118
G51	Facial nerve disorders	C6	0.599024
C53	Malignant neoplasm of cervix uteri	C2	0.596542
I11	Hypertensive heart disease	C9	0.595222
N41	Inflammatory diseases of prostate	C14	0.587416
K65	Peritonitis	C11	0.569697
K92	Other diseases of digestive system	C11	0.568611
E03	Other hypothyroidism	C4	0.555577
B02	Zoster [herpes zoster]	C1	0.550146
G47	Sleep disorders	C6	0.544715
I83	Varicose veins of lower extremities	C9	0.542
H26	Other cataract	C7	0.527336
J45	Asthma	C10	0.52625
K56	Paralytic ileus and intestinal obstruction without hernia	C11	0.525164
E77	Disorders of glycoprotein metabolism	C4	0.510501
B16	Acute hepatitis B	C1	0.501811
D27	Benign neoplasm of ovary	C2	0.497531
D26	Other benign neoplasms of uterus	C2	0.49258
M17	Gonarthrosis [arthrosis of knee]	C13	0.476829
I47	Paroxysmal tachycardia	C9	0.468683
J38	Diseases of vocal cords and larynx, not elsewhere classified	C10	0.455649
H11	Other disorders of conjunctiva	C7	0.455106
D24	Benign neoplasm of breast	C2	0.443701
N71	Inflammatory disease of uterus, except cervix	C14	0.443075
N81	Female genital prolapse	C14	0.426985
H52	Disorders of refraction and accommodation	C7	0.422521
H35	Other retinal disorders	C7	0.419262
H91	Other hearing loss	C8	0.418176
E05	Thyrotoxicosis [hyperthyroidism]	C4	0.41709
M65	Synovitis and tenosynovitis	C13	0.414917
M89	Other disorders of bone	C13	0.412745
F20	Schizophrenia	C5	0.41003
N18	Chronic kidney disease	C14	0.408944
D70	Agranulocytosis	C3	0.405142
C50	Malignant neoplasm of breast	C2	0.403513
M06	Other rheumatoid arthritis	C13	0.400797
M81	Osteoporosis without pathological fracture	C13	0.398625
N75	Diseases of Bartholin gland	C14	0.39852
N45	Orchitis and epididymitis	C14	0.396772
D69	Purpura and other haemorrhagic conditions	C3	0.379617
N43	Hydrocele and spermatocele	C14	0.379352
G93	Other disorders of brain	C6	0.373643
G40	Epilepsy	C6	0.369298
J47	Bronchiectasis	C10	0.365497
H25	Senile cataract	C7	0.364411
H66	Suppurative and unspecified otitis media	C8	0.364411
H90	Conductive and sensorineural hearing loss	C8	0.363867
N87	Dysplasia of cervix uteri	C14	0.362628
N03	Chronic nephritic syndrome	C14	0.356264
I64	Stroke, not specified as haemorrhage or infarction	C9	0.350833
J40	Bronchitis, not specified as acute or chronic	C10	0.350833
M10	Gout	C13	0.343773
A49	Bacterial infection of unspecified site	C1	0.33617
N62	Hypertrophy of breast	C14	0.334541
E06	Thyroiditis	C4	0.328567
F41	Other anxiety disorders	C5	0.325851
C34	Malignant neoplasm of bronchus and lung	C2	0.324222
I48	Atrial fibrillation and flutter	C9	0.322593
N60	Benign mammary dysplasia	C14	0.32205
I45	Other conduction disorders	C9	0.311188
M25	Other joint disorders, not elsewhere classified	C13	0.30793
I60	Subarachnoid haemorrhage	C9	0.305757
J11	Influenza, virus not identified	C10	0.304671
N95	Menopausal and other perimenopausal disorders	C14	0.297033
J03	Acute tonsillitis	C10	0.295982
M13	Other arthritis	C13	0.289465
N10	Acute tubulo-interstitial nephritis	C14	0.285663
J15	Bacterial pneumonia, not elsewhere classified	C10	0.282948
F45	Somatoform disorders	C5	0.280775
M75	Shoulder lesions	C13	0.268284
K83	Other diseases of biliary tract	C11	0.267198
G56	Mononeuropathies of upper limb	C6	0.266112
J84	Other interstitial pulmonary diseases	C10	0.264483
H43	Disorders of vitreous body	C7	0.26231
D06	Carcinoma in situ of cervix uteri	C2	0.259904
L08	Other local infections of skin and subcutaneous tissue	C12	0.257423
L30	Other dermatitis	C12	0.251449
J96	Respiratory failure, not elsewhere classified	C10	0.248733
M23	Internal derangement of knee	C13	0.246561
N92	Excessive, frequent and irregular menstruation	C14	0.243815
I42	Cardiomyopathy	C9	0.243302
L72	Follicular cysts of skin and subcutaneous tissue	C12	0.241673
N30	Cystitis	C14	0.237872
N77	Vulvovaginal ulceration and inflammation in diseases classified elsewhere	C14	0.237627
I80	Phlebitis and thrombophlebitis	C9	0.237328
E02	Subclinical iodine-deficiency hypothyroidism	C4	0.23407
B17	Other acute viral hepatitis	C1	0.230811
K22	Other diseases of oesophagus	C11	0.230268
N89	Other noninflammatory disorders of vagina	C14	0.230201
N50	Other disorders of male genital organs	C14	0.223547
N47	Redundant prepuce, phimosis and paraphimosis	C14	0.220644
N86	Erosion and ectropion of cervix uteri	C14	0.214112
J33	Nasal polyp	C10	0.210717
M71	Other bursopathies	C13	0.206373
K27	Peptic ulcer, site unspecified	C11	0.201485
H93	Other disorders of ear, not elsewhere classified	C8	0.199856
L02	Cutaneous abscess, furuncle and carbuncle	C12	0.198769
C16	Malignant neoplasm of stomach	C2	0.198226
C73	Malignant neoplasm of thyroid gland	C2	0.19714
H40	Glaucoma	C7	0.19714
I44	Atrioventricular and left bundle-branch block	C9	0.194968
K59	Other functional intestinal disorders	C11	0.194968
H65	Nonsuppurative otitis media	C8	0.194425
H34	Retinal vascular occlusions	C7	0.192795
F32	Depressive episode	C5	0.191709
G43	Migraine	C6	0.191166
K20	Oesophagitis	C11	0.184649
M67	Other disorders of synovium and tendon	C13	0.184649
M79	Other soft tissue disorders, not elsewhere classified	C13	0.184649
C54	Malignant neoplasm of corpus uteri	C2	0.181933
H16	Keratitis	C7	0.180848
L40	Psoriasis	C12	0.180848
N34	Urethritis and urethral syndrome	C14	0.179218
A18	Tuberculosis of other organs	C1	0.178675
C22	Malignant neoplasm of liver and intrahepatic bile ducts	C2	0.17596
I66	Occlusion and stenosis of cerebral arteries, not resulting in cerebral infarction	C9	0.174331
I24	Other acute ischaemic heart diseases	C9	0.173787
G31	Other degenerative diseases of nervous system, not elsewhere classified	C6	0.169443
N04	Nephrotic syndrome	C14	0.168357
I27	Other pulmonary heart diseases	C9	0.166727
J21	Acute bronchiolitis	C10	0.166184
J04	Acute laryngitis and tracheitis	C10	0.162926
I12	Hypertensive renal disease	C9	0.159667
N94	Pain and other conditions associated with female genital organs and menstrual cycle	C14	0.159655
J35	Chronic diseases of tonsils and adenoids	C10	0.159124
E83	Disorders of mineral metabolism	C4	0.156409
J02	Acute pharyngitis	C10	0.156409
C56	Malignant neoplasm of ovary	C2	0.155943
H04	Disorders of lacrimal system	C7	0.154779
K71	Toxic liver disease	C11	0.152064
N91	Absent, scanty and rare menstruation	C14	0.150992
D53	Other nutritional anaemias	C3	0.149892
J30	Vasomotor and allergic rhinitis	C10	0.148262
K72	Hepatic failure, not elsewhere classified	C11	0.147719
H20	Iridocyclitis	C7	0.147176
D73	Diseases of spleen	C3	0.14609
M87	Osteonecrosis	C13	0.145547
E66	Obesity	C4	0.143375
K66	Other disorders of peritoneum	C11	0.143375
B90	Sequelae of tuberculosis	C1	0.142288
H10	Conjunctivitis	C7	0.140116
E16	Other disorders of pancreatic internal secretion	C4	0.13903
K36	Other appendicitis	C11	0.136315
D35	Benign neoplasm of other and unspecified endocrine glands	C2	0.135228
J93	Pneumothorax	C10	0.133056
D86	Sarcoidosis	C3	0.13197
K05	Gingivitis and periodontal diseases	C11	0.129797
N19	Unspecified kidney failure	C14	0.129797
N48	Other disorders of penis	C14	0.128709
B49	Unspecified mycosis	C1	0.127082
N90	Other noninflammatory disorders of vulva and perineum	C14	0.126239
H47	Other disorders of optic [2nd] nerve and visual pathways	C7	0.125453
L50	Urticaria	C12	0.12491
N42	Other disorders of prostate	C14	0.124838
I15	Secondary hypertension	C9	0.124367
H02	Other disorders of eyelid	C7	0.123824
D39	Neoplasm of uncertain or unknown behaviour of female genital organs	C2	0.123764
C78	Secondary malignant neoplasm of respiratory and digestive organs	C2	0.119479
D34	Benign neoplasm of thyroid gland	C2	0.118393
J81	Pulmonary oedema	C10	0.116763
M24	Other specific joint derangements	C13	0.116763
I62	Other nontraumatic intracranial haemorrhage	C9	0.114048
I40	Acute myocarditis	C9	0.112962
M45	Ankylosing spondylitis	C13	0.110246
H33	Retinal detachments and breaks	C7	0.10916
J69	Pneumonitis due to solids and liquids	C10	0.108617
B19	Unspecified viral hepatitis	C1	0.107531
I00	Rheumatic fever without mention of heart involvement	C9	0.106445
N21	Calculus of lower urinary tract	C14	0.106445
G72	Other myopathies	C6	0.105902
M53	Other dorsopathies, not elsewhere classified	C13	0.105359
D36	Benign neoplasm of other and unspecified sites	C2	0.104816
N23	Unspecified renal colic	C14	0.104272
L03	Cellulitis	C12	0.103729
I31	Other diseases of pericardium	C9	0.103186
K70	Alcoholic liver disease	C11	0.103186
K51	Ulcerative colitis	C11	0.102643
A15	Respiratory tuberculosis, bacteriologically and histologically confirmed	C1	0.1021
G58	Other mononeuropathies	C6	0.1021
A53	Other and unspecified syphilis	C1	0.101557
D48	Neoplasm of uncertain or unknown behaviour of other and unspecified sites	C2	0.101557
D28	Benign neoplasm of other and unspecified female genital organs	C2	0.101486
A98	Other viral haemorrhagic fevers, not elsewhere classified	C1	0.0988416
C79	Secondary malignant neoplasm of other and unspecified sites	C2	0.0988416
D16	Benign neoplasm of bone and articular cartilage	C2	0.0988416
K75	Other inflammatory liver diseases	C11	0.0988416
N64	Other disorders of breast	C14	0.0988416
A09	Other gastroenteritis and colitis of infectious and unspecified origin	C1	0.0966693
G91	Hydrocephalus	C6	0.0961262
H60	Otitis externa	C8	0.0961262
C20	Malignant neoplasm of rectum	C2	0.0955831
C18	Malignant neoplasm of colon	C2	0.0939538
J00	Acute nasopharyngitis [common cold]	C10	0.0928677
M12	Other specific arthropathies	C13	0.0923246
K30	Functional dyspepsia	C11	0.0917815
D32	Benign neoplasm of meninges	C2	0.0912384
G62	Other polyneuropathies	C6	0.0906953
I87	Other disorders of veins	C9	0.0901522
G90	Disorders of autonomic nervous system	C6	0.0896091
M05	Seropositive rheumatoid arthritis	C13	0.088523
D12	Benign neoplasm of colon, rectum, anus and anal canal	C2	0.0879799
M46	Other inflammatory spondylopathies	C13	0.0879799
K04	Diseases of pulp and periapical tissues	C11	0.0874368
I71	Aortic aneurysm and dissection	C9	0.0868937
N02	Recurrent and persistent haematuria	C14	0.0858075
C15	Malignant neoplasm of oesophagus	C2	0.0852645
M43	Other deforming dorsopathies	C13	0.0847214
C64	Malignant neoplasm of kidney, except renal pelvis	C2	0.0841783
I86	Varicose veins of other sites	C9	0.0841783
A04	Other bacterial intestinal infections	C1	0.0830921
D23	Other benign neoplasms of skin	C2	0.0830921
J37	Chronic laryngitis and laryngotracheitis	C10	0.0830921
E10	Type 1 diabetes mellitus	C4	0.0820059
L23	Allergic contact dermatitis	C12	0.0820059
B37	Candidiasis	C1	0.0814629
I09	Other rheumatic heart diseases	C9	0.0814629
D13	Benign neoplasm of other and ill-defined parts of digestive system	C2	0.0803767
D62	Acute posthaemorrhagic anaemia	C3	0.0803767
E23	Hypofunction and other disorders of pituitary gland	C4	0.0792905
G95	Other diseases of spinal cord	C6	0.0782043
M35	Other systemic involvement of connective tissue	C13	0.0782043
K58	Irritable bowel syndrome	C11	0.0776613
E55	Vitamin D deficiency	C4	0.0771182
F10	Mental and behavioural disorders due to use of alcohol	C5	0.0771182
J05	Acute obstructive laryngitis [croup] and epiglottitis	C10	0.0771182
K11	Diseases of salivary glands	C11	0.0771182
F07	Personality and behavioural disorders due to brain disease, damage and dysfunction	C5	0.076032
M86	Osteomyelitis	C13	0.076032
I77	Other disorders of arteries and arterioles	C9	0.0749458
I95	Hypotension	C9	0.0738597
N17	Acute renal failure	C14	0.0711442
C77	Secondary and unspecified malignant neoplasm of lymph nodes	C2	0.0706011
I88	Nonspecific lymphadenitis	C9	0.0706011
M72	Fibroblastic disorders	C13	0.0706011
C80	Malignant neoplasm, without specification of site	C2	0.0700581
J39	Other diseases of upper respiratory tract	C10	0.0700581
I85	Oesophageal varices	C9	0.069515
I98	Other disorders of circulatory system in diseases classified elsewhere	C9	0.0684288
J64	Unspecified pneumoconiosis	C10	0.0684288
D11	Benign neoplasm of major salivary glands	C2	0.0673426
B00	Herpesviral [herpes simplex] infections	C1	0.0662565
I43	Cardiomyopathy in diseases classified elsewhere	C9	0.0657134
B35	Dermatophytosis	C1	0.0651703
M77	Other enthesopathies	C13	0.0651703
M85	Other disorders of bone density and structure	C13	0.0619118
N05	Unspecified nephritic syndrome	C14	0.0619118
F48	Other neurotic disorders	C5	0.0613687
K57	Diverticular disease of intestine	C11	0.0613687
B91	Sequelae of poliomyelitis	C1	0.0608256
G50	Disorders of trigeminal nerve	C6	0.0602825
K12	Stomatitis and related lesions	C11	0.0602825
A41	Other sepsis	C1	0.0597394
H44	Disorders of globe	C7	0.0597394
I35	Nonrheumatic aortic valve disorders	C9	0.0597394
E53	Deficiency of other B group vitamins	C4	0.0591963
F44	Dissociative [conversion] disorders	C5	0.0591963
A46	Erysipelas	C1	0.0586533
A59	Trichomoniasis	C1	0.0586533
G96	Other disorders of central nervous system	C6	0.0586533
J36	Peritonsillar abscess	C10	0.0586533
D72	Other disorders of white blood cells	C3	0.0575671
M07	Psoriatic and enteropathic arthropathies	C13	0.0575671
I74	Arterial embolism and thrombosis	C9	0.057024
C67	Malignant neoplasm of bladder	C2	0.0564809
J01	Acute sinusitis	C10	0.0559378
E07	Other disorders of thyroid	C4	0.0553947
M60	Myositis	C13	0.0553947
N63	Unspecified lump in breast	C14	0.0553947
K37	Unspecified appendicitis	C11	0.0548517
K86	Other diseases of pancreas	C11	0.0537655
E13	Other specified diabetes mellitus	C4	0.0532224
D10	Benign neoplasm of mouth and pharynx	C2	0.0526793
I05	Rheumatic mitral valve diseases	C9	0.0526793
M32	Systemic lupus erythematosus	C13	0.0526793
N61	Inflammatory disorders of breast	C14	0.0526793
B24	Unspecified human immunodeficiency virus [HIV] disease	C1	0.0521362
D37	Neoplasm of uncertain or unknown behaviour of oral cavity and digestive organs	C2	0.0521362
H21	Other disorders of iris and ciliary body	C7	0.0521362
L27	Dermatitis due to substances taken internally	C12	0.0521362
N49	Inflammatory disorders of male genital organs, not elsewhere classified	C14	0.05129
F43	Reaction to severe stress, and adjustment disorders	C5	0.050507
E88	Other metabolic disorders	C4	0.0499639
G57	Mononeuropathies of lower limb	C6	0.0499639
G59	Mononeuropathy in diseases classified elsewhere	C6	0.0499639
I97	Postprocedural disorders of circulatory system, not elsewhere classified	C9	0.0488777
M20	Acquired deformities of fingers and toes	C13	0.0488777
M22	Disorders of patella	C13	0.0488777
M62	Other disorders of muscle	C13	0.0483346
I72	Other aneurysm and dissection	C9	0.0477915
L80	Vitiligo	C12	0.0477915
H06	Disorders of lacrimal system and orbit in diseases classified elsewhere	C7	0.0472485
H49	Paralytic strabismus	C7	0.0467054
E27	Other disorders of adrenal gland	C4	0.0461623
E70	Disorders of aromatic amino-acid metabolism	C4	0.0461623
L29	Pruritus	C12	0.0461623
M84	Disorders of continuity of bone	C13	0.0461623
F31	Bipolar affective disorder	C5	0.0456192
I38	Endocarditis, valve unspecified	C9	0.0456192
N15	Other renal tubulo-interstitial diseases	C14	0.0456192
C85	Other and unspecified types of non-Hodgkin lymphoma	C2	0.0450761
D14	Benign neoplasm of middle ear and respiratory system	C2	0.0450761
G37	Other demyelinating diseases of central nervous system	C6	0.044533
L28	Lichen simplex chronicus and prurigo	C12	0.044533
H53	Visual disturbances	C7	0.0439899
M94	Other disorders of cartilage	C13	0.0439899
H54	Visual impairment including blindness (binocular or monocular)	C7	0.0429038
N35	Urethral stricture	C14	0.0429038
E46	Unspecified protein-energy malnutrition	C4	0.0423607
N36	Other disorders of urethra	C14	0.0418176
N97	Female infertility	C14	0.0408421
K91	Postprocedural disorders of digestive system, not elsewhere classified	C11	0.0407314
G82	Paraplegia and tetraplegia	C6	0.0401883
H61	Other disorders of external ear	C8	0.0401883
K09	Cysts of oral region, not elsewhere classified	C11	0.0401883
G20	Parkinson disease	C6	0.0396453
G25	Other extrapyramidal and movement disorders	C6	0.0391022
J60	Coalworker pneumoconiosis	C10	0.0391022
L98	Other disorders of skin and subcutaneous tissue, not elsewhere classified	C12	0.0391022
H70	Mastoiditis and related conditions	C8	0.0385591
J85	Abscess of lung and mediastinum	C10	0.0385591
D21	Other benign neoplasms of connective and other soft tissue	C2	0.038016
I73	Other peripheral vascular diseases	C9	0.038016
B99	Other and unspecified infectious diseases	C1	0.0374729
C71	Malignant neoplasm of brain	C2	0.0374729
K13	Other diseases of lip and oral mucosa	C11	0.0374729
G04	Encephalitis, myelitis and encephalomyelitis	C6	0.0369298
H46	Optic neuritis	C7	0.0369298
I82	Other venous embolism and thrombosis	C9	0.0369298
A86	Unspecified viral encephalitis	C1	0.0363867
I26	Pulmonary embolism	C9	0.0363867
D75	Other diseases of blood and blood-forming organs	C3	0.0358437
H19	Disorders of sclera and cornea in diseases classified elsewhere	C7	0.0358437
L04	Acute lymphadenitis	C12	0.0358437
M41	Scoliosis	C13	0.0358437
C25	Malignant neoplasm of pancreas	C2	0.0342144
D33	Benign neoplasm of brain and other parts of central nervous system	C2	0.0342144
L25	Unspecified contact dermatitis	C12	0.0342144
K44	Diaphragmatic hernia	C11	0.0336713
N00	Acute nephritic syndrome	C14	0.0336713
H72	Perforation of tympanic membrane	C8	0.0331282
J92	Pleural plaque	C10	0.0331282
C92	Myeloid leukaemia	C2	0.0325851
H05	Disorders of orbit	C7	0.0325851
H50	Other strabismus	C7	0.0325851
N11	Chronic tubulo-interstitial nephritis	C14	0.0325851
N32	Other disorders of bladder	C14	0.0325851
C23	Malignant neoplasm of gallbladder	C2	0.0320421
E21	Hyperparathyroidism and other disorders of parathyroid gland	C4	0.0320421
I34	Nonrheumatic mitral valve disorders	C9	0.0320421
M15	Polyarthrosis	C13	0.0320421
A03	Shigellosis	C1	0.031499
D61	Other aplastic anaemias	C3	0.031499
D68	Other coagulation defects	C3	0.031499
H28	Cataract and other disorders of lens in diseases classified elsewhere	C7	0.031499
B07	Viral warts	C1	0.0309559
G53	Cranial nerve disorders in diseases classified elsewhere	C6	0.0309559
G81	Hemiplegia	C6	0.0309559
F51	Nonorganic sleep disorders	C5	0.0304128
G06	Intracranial and intraspinal abscess and granuloma	C6	0.0304128
I08	Multiple valve diseases	C9	0.0304128
N26	Unspecified contracted kidney	C14	0.0304128
D44	Neoplasm of uncertain or unknown behaviour of endocrine glands	C2	0.0298697
E26	Hyperaldosteronism	C4	0.0298697
E80	Disorders of porphyrin and bilirubin metabolism	C4	0.0298697
L90	Atrophic disorders of skin	C12	0.0293266
B08	Other viral infections characterized by skin and mucous membrane lesions, not elsewhere classified	C1	0.0287835
G70	Myasthenia gravis and other myoneural disorders	C6	0.0287835
C55	Malignant neoplasm of uterus, part unspecified	C2	0.0284657
F06	Other mental disorders due to brain damage and dysfunction and to physical disease	C5	0.0282405
G73	Disorders of myoneural junction and muscle in diseases classified elsewhere	C6	0.0282405
K43	Ventral hernia	C11	0.0282405
H27	Other disorders of lens	C7	0.0276974
E86	Volume depletion	C4	0.0271543
I07	Rheumatic tricuspid valve diseases	C9	0.0271543
J62	Pneumoconiosis due to dust containing silica	C10	0.0271543
H57	Other disorders of eye and adnexa	C7	0.025525
N31	Neuromuscular dysfunction of bladder, not elsewhere classified	C14	0.025525
A54	Gonococcal infection	C1	0.0249819
B34	Viral infection of unspecified site	C1	0.0249819
C11	Malignant neoplasm of nasopharynx	C2	0.0249819
D38	Neoplasm of uncertain or unknown behaviour of middle ear and respiratory and intrathoracic organs	C2	0.0249819
K67	Disorders of peritoneum in infectious diseases classified elsewhere	C11	0.0249819
L89	Decubitus ulcer and pressure area	C12	0.0249819
K08	Other disorders of teeth and supporting structures	C11	0.0244389
M49	Spondylopathies in diseases classified elsewhere	C13	0.0244389
M70	Soft tissue disorders related to use, overuse and pressure	C13	0.0244389
C76	Malignant neoplasm of other and ill-defined sites	C2	0.0238958
D52	Folate deficiency anaemia	C3	0.0238958
E71	Disorders of branched-chain amino-acid metabolism and fatty-acid metabolism	C4	0.0238958
H00	Hordeolum and chalazion	C7	0.0238958
H18	Other disorders of cornea	C7	0.0238958
L52	Erythema nodosum	C12	0.0238958
A63	Other predominantly sexually transmitted diseases, not elsewhere classified	C1	0.0233527
J13	Pneumonia due to Streptococcus pneumoniae	C10	0.0233527
K46	Unspecified abdominal hernia	C11	0.0233527
D51	Vitamin B12 deficiency anaemia	C3	0.0222665
I46	Cardiac arrest	C9	0.0222665
M00	Pyogenic arthritis	C13	0.0222665
M21	Other acquired deformities of limbs	C13	0.0222665
D22	Melanocytic naevi	C2	0.0217234
F30	Manic episode	C5	0.0217234
G71	Primary disorders of muscles	C6	0.0217234
G94	Other disorders of brain in diseases classified elsewhere	C6	0.0217234
J90	Pleural effusion, not elsewhere classified	C10	0.0217234
H17	Corneal scars and opacities	C7	0.0211803
C24	Malignant neoplasm of other and unspecified parts of biliary tract	C2	0.0206373
C44	Other malignant neoplasms of skin	C2	0.0206373
D56	Thalassaemia	C3	0.0206373
F01	Vascular dementia	C5	0.0206373
K02	Dental caries	C11	0.0206373
L73	Other follicular disorders	C12	0.0206373
M16	Coxarthrosis [arthrosis of hip]	C13	0.0206373
N12	Tubulo-interstitial nephritis, not specified as acute or chronic	C14	0.0206373
N51	Disorders of male genital organs in diseases classified elsewhere	C14	0.0203224
C95	Leukaemia of unspecified cell type	C2	0.0200942
K41	Femoral hernia	C11	0.0200942
K73	Chronic hepatitis, not elsewhere classified	C11	0.0200942
L20	Atopic dermatitis	C12	0.0200942
B26	Mumps	C1	0.0195511
G41	Status epilepticus	C6	0.0195511
N99	Postprocedural disorders of genitourinary system, not elsewhere classified	C14	0.0195511
D41	Neoplasm of uncertain or unknown behaviour of urinary organs	C2	0.019008
D46	Myelodysplastic syndromes	C2	0.019008
E24	Cushing syndrome	C4	0.019008
L97	Ulcer of lower limb, not elsewhere classified	C12	0.019008
K07	Dentofacial anomalies [including malocclusion]	C11	0.0184649
K14	Diseases of tongue	C11	0.0179218
K55	Vascular disorders of intestine	C11	0.0179218
C90	Multiple myeloma and malignant plasma cell neoplasms	C2	0.0173787
D47	Other neoplasms of uncertain or unknown behaviour of lymphoid, haematopoietic and related tissue	C2	0.0173787
E34	Other endocrine disorders	C4	0.0173787
I32	Pericarditis in diseases classified elsewhere	C9	0.0173787
H71	Cholesteatoma of middle ear	C8	0.0168357
J86	Pyothorax	C10	0.0168357
K64	Haemorrhoids and perianal venous thrombosis	C11	0.0168357
M80	Osteoporosis with pathological fracture	C13	0.0168357
C61	Malignant neoplasm of prostate	C2	0.0164515
A23	Brucellosis	C1	0.0162926
D05	Carcinoma in situ of breast	C2	0.0162926
D15	Benign neoplasm of other and unspecified intrathoracic organs	C2	0.0162926
F99	Mental disorder, not otherwise specified	C5	0.0162926
J80	Adult respiratory distress syndrome	C10	0.0162926
M33	Dermatopolymyositis	C13	0.0162926
N74	Female pelvic inflammatory disorders in diseases classified elsewhere	C14	0.0160893
B97	Viral agents as the cause of diseases classified to other chapters	C1	0.0157495
E75	Disorders of sphingolipid metabolism and other lipid storage disorders	C4	0.0157495
G61	Inflammatory polyneuropathy	C6	0.0157495
H73	Other disorders of tympanic membrane	C8	0.0157495
M90	Osteopathies in diseases classified elsewhere	C13	0.0157495
D30	Benign neoplasm of urinary organs	C2	0.0152064
G12	Spinal muscular atrophy and related syndromes	C6	0.0152064
H62	Disorders of external ear in diseases classified elsewhere	C8	0.0152064
K00	Disorders of tooth development and eruption	C11	0.0152064
H31	Other disorders of choroid	C7	0.0146633
M01	Direct infections of joint in infectious and parasitic diseases classified elsewhere	C13	0.0146633
M31	Other necrotizing vasculopathies	C13	0.0146633
M76	Enthesopathies of lower limb, excluding foot	C13	0.0146633
E01	Iodine-deficiency-related thyroid disorders and allied conditions	C4	0.0141202
K23	Disorders of oesophagus in diseases classified elsewhere	C11	0.0141202
K42	Umbilical hernia	C11	0.0141202
B96	Other specified bacterial agents as the cause of diseases classified to other chapters	C1	0.0135771
C17	Malignant neoplasm of small intestine	C2	0.0135771
E00	Congenital iodine-deficiency syndrome	C4	0.0135771
E65	Localized adiposity	C4	0.0135771
F02	Dementia in other diseases classified elsewhere	C5	0.0135771
G24	Dystonia	C6	0.0135771
I81	Portal vein thrombosis	C9	0.0135771
L51	Erythema multiforme	C12	0.0135771
N29	Other disorders of kidney and ureter in diseases classified elsewhere	C14	0.0135771
D29	Benign neoplasm of male genital organs	C2	0.0135483
B15	Acute hepatitis A	C1	0.0130341
E50	Vitamin A deficiency	C4	0.0130341
G32	Other degenerative disorders of nervous system in diseases classified elsewhere	C6	0.0130341
N25	Disorders resulting from impaired renal tubular function	C14	0.0130341
A19	Miliary tuberculosis	C1	0.012491
B20	Human immunodeficiency virus [HIV] disease resulting in infectious and parasitic diseases	C1	0.012491
D74	Methaemoglobinaemia	C3	0.012491
F09	Unspecified organic or symptomatic mental disorder	C5	0.012491
F79	Unspecified mental retardation	C5	0.012491
G35	Multiple sclerosis	C6	0.012491
J12	Viral pneumonia, not elsewhere classified	C10	0.012491
K77	Liver disorders in diseases classified elsewhere	C11	0.012491
L57	Skin changes due to chronic exposure to nonionizing radiation	C12	0.012491
C57	Malignant neoplasm of other and unspecified female genital organs	C2	0.0123764
A87	Viral meningitis	C1	0.0119479
C32	Malignant neoplasm of larynx	C2	0.0119479
J17	Pneumonia in diseases classified elsewhere	C10	0.0119479
L91	Hypertrophic disorders of skin	C12	0.0119479
A01	Typhoid and paratyphoid fevers	C1	0.0114048
A56	Other sexually transmitted chlamydial diseases	C1	0.0114048
D43	Neoplasm of uncertain or unknown behaviour of brain and central nervous system	C2	0.0114048
E22	Hyperfunction of pituitary gland	C4	0.0114048
G52	Disorders of other cranial nerves	C6	0.0114048
H01	Other inflammation of eyelid	C7	0.0114048
H13	Disorders of conjunctiva in diseases classified elsewhere	C7	0.0114048
I06	Rheumatic mitral valve diseases	C9	0.0114048
I89	Other noninfective disorders of lymphatic vessels and lymph nodes	C9	0.0114048
K93	Disorders of other digestive organs in diseases classified elsewhere	C11	0.0114048
M34	Systemic sclerosis	C13	0.0114048
A51	Early syphilis	C1	0.0108617
A75	Typhus fever	C1	0.0108617
C21	Malignant neoplasm of anus and anal canal	C2	0.0108617
I33	Acute and subacute endocarditis	C9	0.0108617
J99	Respiratory disorders in diseases classified elsewhere	C10	0.0108617
K03	Other diseases of hard tissues of teeth	C11	0.0108617
K50	Crohn disease [regional enteritis]	C11	0.0108617
L21	Seborrhoeic dermatitis	C12	0.0108617
L82	Seborrhoeic keratosis	C12	0.0108617
C60	Malignant neoplasm of penis	C2	0.0106451
F23	Acute and transient psychotic disorders	C5	0.0103186
K10	Other diseases of jaws	C11	0.0103186
C51	Malignant neoplasm of vulva	C2	0.00990111
A17	Tuberculosis of nervous system	C1	0.00977554
A71	Trachoma	C1	0.00977554
C48	Malignant neoplasm of retroperitoneum and peritoneum	C2	0.00977554
D59	Acquired haemolytic anaemia	C3	0.00977554
F39	Unspecified mood [affective] disorder	C5	0.00977554
M61	Calcification and ossification of muscle	C13	0.00977554
M93	Other osteochondropathies	C13	0.00977554
A74	Other diseases caused by chlamydiae	C1	0.00923246
B25	Cytomegaloviral disease	C1	0.00923246
C41	Malignant neoplasm of bone and articular cartilage of other and unspecified sites	C2	0.00923246
D58	Other hereditary haemolytic anaemias	C3	0.00923246
E15	Nondiabetic hypoglycaemic coma	C4	0.00923246
E74	Other disorders of carbohydrate metabolism	C4	0.00923246
F33	Recurrent depressive disorder	C5	0.00923246
F52	Sexual dysfunction, not caused by organic disorder or disease	C5	0.00923246
G01	Meningitis in bacterial diseases classified elsewhere	C6	0.00923246
G92	Toxic encephalopathy	C6	0.00923246
L24	Irritant contact dermatitis	C12	0.00923246
M95	Other acquired deformities of musculoskeletal system and connective tissue	C13	0.00923246
A50	Congenital syphilis	C1	0.00868937
C43	Malignant melanoma of skin	C2	0.00868937
C91	Lymphoid leukaemia	C2	0.00868937
G05	Encephalitis, myelitis and encephalomyelitis in diseases classified elsewhere	C6	0.00868937
G46	Vascular syndromes of brain in cerebrovascular diseases	C6	0.00868937
H30	Chorioretinal inflammation	C7	0.00868937
I36	Nonrheumatic tricuspid valve disorders	C9	0.00868937
J46	Status asthmaticus	C10	0.00868937
J63	Pneumoconiosis due to other inorganic dusts	C10	0.00868937
K06	Other disorders of gingiva and edentulous alveolar ridge	C11	0.00868937
L92	Granulomatous disorders of skin and subcutaneous tissue	C12	0.00868937
L99	Other disorders of skin and subcutaneous tissue in diseases classified elsewhere	C12	0.00868937
N82	Fistulae involving female genital tract	C14	0.00866347
B30	Viral conjunctivitis	C1	0.00814629
B43	Chromomycosis and phaeomycotic abscess	C1	0.00814629
F11	Mental and behavioural disorders due to use of opioids	C5	0.00814629
G03	Meningitis due to other and unspecified causes	C6	0.00814629
H74	Other disorders of middle ear and mastoid	C8	0.00814629
K38	Other diseases of appendix	C11	0.00814629
L85	Other epidermal thickening	C12	0.00814629
M66	Spontaneous rupture of synovium and tendon	C13	0.00814629
A02	Other salmonella infections	C1	0.0076032
B05	Measles	C1	0.0076032
C49	Malignant neoplasm of other connective and soft tissue	C2	0.0076032
E85	Amyloidosis	C4	0.0076032
F05	Delirium, not induced by alcohol and other psychoactive substances	C5	0.0076032
I13	Hypertensive heart and renal disease	C9	0.0076032
K90	Intestinal malabsorption	C11	0.0076032
A05	Other bacterial foodborne intoxications, not elsewhere classified	C1	0.00706011
C94	Other leukaemias of specified cell type	C2	0.00706011
D07	Carcinoma in situ of other and unspecified genital organs	C2	0.00706011
F03	Unspecified dementia	C5	0.00706011
G08	Intracranial and intraspinal phlebitis and thrombophlebitis	C6	0.00706011
G83	Other paralytic syndromes	C6	0.00706011
H15	Disorders of sclera	C7	0.00706011
H68	Eustachian salpingitis and obstruction	C8	0.00706011
I01	Rheumatic fever with heart involvement	C9	0.00706011
J10	influenza due to identified seasonal influenza virus	C10	0.00706011
K01	Embedded and impacted teeth	C11	0.00706011
L95	Vasculitis limited to skin, not elsewhere classified	C12	0.00706011
C62	Malignant neoplasm of testis	C2	0.00677415
N46	Male infertility	C14	0.00677415
C30	Malignant neoplasm of nasal cavity and middle ear	C2	0.00651703
C37	Malignant neoplasm of thymus	C2	0.00651703
D45	Polycythaemia vera	C2	0.00651703
E20	Hypoparathyroidism	C4	0.00651703
F95	Tic disorders	C5	0.00651703
I41	Myocarditis in diseases classified elsewhere	C9	0.00651703
L42	Pityriasis rosea	C12	0.00651703
M40	Kyphosis and lordosis	C13	0.00651703
B36	Other superficial mycoses	C1	0.00597394
C82	Follicular lymphoma	C2	0.00597394
D65	Disseminated intravascular coagulation [defibrination syndrome]	C3	0.00597394
L60	Nail disorders	C12	0.00597394
A48	Other bacterial diseases, not elsewhere classified	C1	0.00543086
B44	Aspergillosis	C1	0.00543086
C26	Malignant neoplasm of other and ill-defined digestive organs	C2	0.00543086
C74	Malignant neoplasm of adrenal gland	C2	0.00543086
E41	Nutritional marasmus	C4	0.00543086
G11	Hereditary ataxia	C6	0.00543086
H03	Disorders of eyelid in diseases classified elsewhere	C7	0.00543086
I78	Diseases of capillaries	C9	0.00543086
J41	Simple and mucopurulent chronic bronchitis	C10	0.00543086
L75	Apocrine sweat disorders	C12	0.00543086
C07	Malignant neoplasm of parotid gland	C2	0.00488777
C14	Malignant neoplasm of other and ill-defined sites in the lip, oral cavity and pharynx	C2	0.00488777
D00	Carcinoma in situ of oral cavity, oesophagus and stomach	C2	0.00488777
D01	Carcinoma in situ of other and unspecified digestive organs	C2	0.00488777
D02	Carcinoma in situ of middle ear and respiratory system	C2	0.00488777
E89	Postprocedural endocrine and metabolic disorders, not elsewhere classified	C4	0.00488777
G36	Other acute disseminated demyelination	C6	0.00488777
J16	Pneumonia due to other infectious organisms, not elsewhere classified	C10	0.00488777
J22	Unspecified acute lower respiratory infection	C10	0.00488777
K45	Other abdominal hernia	C11	0.00488777
L63	Alopecia areata	C12	0.00488777
L71	Rosacea	C12	0.00488777
L94	Other localized connective tissue disorders	C12	0.00488777
B01	Varicella [chickenpox]	C1	0.00434469
B23	Human immunodeficiency virus [HIV] disease resulting in other conditions	C1	0.00434469
B54	Unspecified malaria	C1	0.00434469
D66	Hereditary factor VIII deficiency	C3	0.00434469
F22	Persistent delusional disorders	C5	0.00434469
H55	Nystagmus and other irregular eye movements	C7	0.00434469
I28	Other diseases of pulmonary vessels	C9	0.00434469
L10	Pemphigus	C12	0.00434469
M02	Reactive arthropathies	C13	0.00434469
M88	Paget disease of bone [osteitis deformans]	C13	0.00434469
M91	Juvenile osteochondrosis of hip and pelvis	C13	0.00434469
D40	Neoplasm of uncertain or unknown behaviour of male genital organs	C2	0.00387094
N44	Torsion of testis	C14	0.00387094
B69	Cysticercosis	C1	0.0038016
B95	Streptococcus and staphylococcus as the cause of diseases classified to other chapters	C1	0.0038016
C45	Mesothelioma	C2	0.0038016
D09	Carcinoma in situ of other and unspecified sites	C2	0.0038016
E28	Ovarian dysfunction	C4	0.0038016
E35	Disorders of endocrine glands in diseases classified elsewhere	C4	0.0038016
E44	Protein-energy malnutrition of moderate and mild degree	C4	0.0038016
H58	Other disorders of eye and adnexa in diseases classified elsewhere	C7	0.0038016
H59	Postprocedural disorders of eye and adnexa, not elsewhere classified	C7	0.0038016
H69	Other disorders of Eustachian tube	C8	0.0038016
H83	Other diseases of inner ear	C8	0.0038016
I23	Certain current complications following acute myocardial infarction	C9	0.0038016
J65	Pneumoconiosis associated with tuberculosis	C10	0.0038016
J70	Respiratory conditions due to other external agents	C10	0.0038016
L41	Parapsoriasis	C12	0.0038016
L56	Other acute skin changes due to ultraviolet radiation	C12	0.0038016
L70	Acne	C12	0.0038016
M92	Other juvenile osteochondrosis	C13	0.0038016
M99	Biomechanical lesions, not elsewhere classified	C13	0.0038016
A06	Amoebiasis	C1	0.00325851
A08	Viral and other specified intestinal infections	C1	0.00325851
A31	Infection due to other mycobacteria	C1	0.00325851
A52	Late syphilis	C1	0.00325851
A60	Anogenital herpesviral [herpes simplex] infection	C1	0.00325851
A80	Acute poliomyelitis	C1	0.00325851
C00	Malignant neoplasm of lip	C2	0.00325851
C05	Malignant neoplasm of palate	C2	0.00325851
C40	Malignant neoplasm of bone and articular cartilage of limbs	C2	0.00325851
C75	Malignant neoplasm of other endocrine glands and related structures	C2	0.00325851
C84	Mature T/NK-cell lymphomas	C2	0.00325851
D03	Melanoma in situ	C2	0.00325851
D31	Benign neoplasm of eye and adnexa	C2	0.00325851
D63	Anaemia in chronic diseases classified elsewhere	C3	0.00325851
E51	Thiamine deficiency	C4	0.00325851
F42	Obsessive-compulsive disorder	C5	0.00325851
F60	Specific personality disorders	C5	0.00325851
G30	Alzheimer disease	C6	0.00325851
I37	Pulmonary valve disorders	C9	0.00325851
M83	Adult osteomalacia	C13	0.00325851
N33	Bladder disorders in diseases classified elsewhere	C14	0.00325851
A40	Streptococcal sepsis	C1	0.00271543
A81	Atypical virus infections of central nervous system	C1	0.00271543
B09	Unspecified viral infection characterized by skin and mucous membrane lesions	C1	0.00271543
B94	Sequelae of other and unspecified infectious and parasitic diseases	C1	0.00271543
C02	Malignant neoplasm of other and unspecified parts of tongue	C2	0.00271543
C08	Malignant neoplasm of other and unspecified major salivary glands	C2	0.00271543
C19	Malignant neoplasm of rectosigmoid junction	C2	0.00271543
C38	Malignant neoplasm of heart, mediastinum and pleura	C2	0.00271543
C66	Malignant neoplasm of ureter	C2	0.00271543
C83	Non-follicular lymphoma	C2	0.00271543
C97	Malignant neoplasms of independent (primary) multiple sites	C2	0.00271543
D60	Acquired pure red cell aplasia [erythroblastopenia]	C3	0.00271543
F19	Mental and behavioural disorders due to multiple drug use and use of other psychoactive substances	C5	0.00271543
F34	Persistent mood [affective] disorders	C5	0.00271543
G00	Bacterial meningitis, not elsewhere classified	C6	0.00271543
G02	Meningitis in other infectious and parasitic diseases classified elsewhere	C6	0.00271543
H92	Otalgia and effusion of ear	C8	0.00271543
J95	Postprocedural respiratory disorders, not elsewhere classified	C10	0.00271543
L43	Lichen planus	C12	0.00271543
L53	Other erythematous conditions	C12	0.00271543
L65	Other nonscarring hair loss	C12	0.00271543
L93	Lupus erythematosus	C12	0.00271543
M42	Spinal osteochondrosis	C13	0.00271543
N14	Drug- and heavy-metal-induced tubulo-interstitial and tubular conditions	C14	0.00271543
C52	Malignant neoplasm of vagina	C2	0.00247528
N96	Habitual aborter	C14	0.00247528
A26	Erysipeloid	C1	0.00217234
A33	Tetanus neonatorum	C1	0.00217234
A85	Other viral encephalitis, not elsewhere classified	C1	0.00217234
A99	Unspecified viral haemorrhagic fever	C1	0.00217234
B45	Cryptococcosis	C1	0.00217234
B76	Hookworm diseases	C1	0.00217234
B77	Ascariasis	C1	0.00217234
C65	Malignant neoplasm of renal pelvis	C2	0.00217234
D77	Other disorders of blood and blood-forming organs in diseases classified elsewhere	C3	0.00217234
D84	Other immunodeficiencies	C3	0.00217234
E25	Adrenogenital disorders	C4	0.00217234
E32	Diseases of thymus	C4	0.00217234
F25	Schizoaffective disorders	C5	0.00217234
F29	Unspecified nonorganic psychosis	C5	0.00217234
F93	Emotional disorders with onset specific to childhood	C5	0.00217234
G09	Sequelae of inflammatory diseases of central nervous system	C6	0.00217234
G23	Other degenerative diseases of basal ganglia	C6	0.00217234
G60	Hereditary and idiopathic neuropathy	C6	0.00217234
G64	Other disorders of peripheral nervous system	C6	0.00217234
G80	Cerebral palsy	C6	0.00217234
G98	Other disorders of nervous system, not elsewhere classified	C6	0.00217234
H32	Chorioretinal disorders in diseases classified elsewhere	C7	0.00217234
J67	Hypersensitivity pneumonitis due to organic dust	C10	0.00217234
K28	Gastrojejunal ulcer	C11	0.00217234
L81	Other disorders of pigmentation	C12	0.00217234
E29	Testicular dysfunction	C4	0.00193547
A22	Anthrax	C1	0.00162926
A24	Glanders and melioidosis	C1	0.00162926
A28	Other zoonotic bacterial diseases, not elsewhere classified	C1	0.00162926
A32	Listeriosis	C1	0.00162926
A38	Scarlet fever	C1	0.00162926
A95	Yellow fever	C1	0.00162926
B06	Rubella [German measles]	C1	0.00162926
B27	Infectious mononucleosis	C1	0.00162926
B33	Other viral diseases, not elsewhere classified	C1	0.00162926
B89	Unspecified parasitic disease	C1	0.00162926
C01	Malignant neoplasm of base of tongue	C2	0.00162926
C09	Malignant neoplasm of tonsil	C2	0.00162926
C31	Malignant neoplasm of accessory sinuses	C2	0.00162926
C33	Malignant neoplasm of trachea	C2	0.00162926
C68	Malignant neoplasm of other and unspecified urinary organs	C2	0.00162926
C81	Hodgkin lymphoma	C2	0.00162926
D20	Benign neoplasm of soft tissue of retroperitoneum and peritoneum	C2	0.00162926
E12	Malnutrition-related diabetes mellitus	C4	0.00162926
E59	Dietary selenium deficiency	C4	0.00162926
E63	Other nutritional deficiencies	C4	0.00162926
F00	Dementia in Alzheimer disease	C5	0.00162926
F50	Eating disorders	C5	0.00162926
F71	Moderate mental retardation	C5	0.00162926
F84	Pervasive developmental disorders	C5	0.00162926
G21	Secondary parkinsonism	C6	0.00162926
H22	Disorders of iris and ciliary body in diseases classified elsewhere	C7	0.00162926
H45	Disorders of vitreous body and globe in diseases classified elsewhere	C7	0.00162926
H80	Otosclerosis	C8	0.00162926
I22	Subsequent myocardial infarction	C9	0.00162926
J66	Airway disease due to specific organic dust	C10	0.00162926
L01	Impetigo	C12	0.00162926
L05	Pilonidal cyst	C12	0.00162926
L22	Diaper [napkin] dermatitis	C12	0.00162926
L44	Other papulosquamous disorders	C12	0.00162926
L59	Other disorders of skin and subcutaneous tissue related to radiation	C12	0.00162926
L66	Cicatricial alopecia [scarring hair loss]	C12	0.00162926
L74	Eccrine sweat disorders	C12	0.00162926
M08	Juvenile arthritis	C13	0.00162926
M63	Disorders of muscle in diseases classified elsewhere	C13	0.00162926
N16	Renal tubulo-interstitial disorders in diseases classified elsewhere	C14	0.00162926
A20	Plague	C1	0.00108617
A36	Diphtheria	C1	0.00108617
A42	Actinomycosis	C1	0.00108617
A79	Other rickettsioses	C1	0.00108617
A82	Rabies	C1	0.00108617
A83	Mosquito-borne viral encephalitis	C1	0.00108617
B22	Human immunodeficiency virus [HIV] disease resulting in other specified diseases	C1	0.00108617
B66	Other fluke infections	C1	0.00108617
B86	Scabies	C1	0.00108617
B87	Myiasis	C1	0.00108617
C03	Malignant neoplasm of gum	C2	0.00108617
C93	Monocytic leukaemia	C2	0.00108617
D55	Anaemia due to enzyme disorders	C3	0.00108617
D81	Combined immunodeficiencies	C3	0.00108617
E43	Unspecified severe protein-energy malnutrition	C4	0.00108617
E84	Cystic fibrosis	C4	0.00108617
E90	Nutritional and metabolic disorders in diseases classified elsewhere	C4	0.00108617
F04	Organic amnesic syndrome, not induced by alcohol and other psychoactive substances	C5	0.00108617
F70	Mild mental retardation	C5	0.00108617
F72	Severe mental retardation	C5	0.00108617
F80	Specific developmental disorders of speech and language	C5	0.00108617
G97	Postprocedural disorders of nervous system, not elsewhere classified	C6	0.00108617
H94	Other disorders of ear in diseases classified elsewhere	C8	0.00108617
I02	Rheumatic chorea	C9	0.00108617
J09	Influenza due to identified zoonotic or pandemic influenza virus	C10	0.00108617
J82	Pulmonary eosinophilia, not elsewhere classified	C10	0.00108617
L00	Staphylococcal scalded skin syndrome	C12	0.00108617
L13	Other bullous disorders	C12	0.00108617
L26	Exfoliative dermatitis	C12	0.00108617
L83	Acanthosis nigricans	C12	0.00108617
M18	Arthrosis of first carpometacarpal joint	C13	0.00108617
N06	Isolated proteinuria with specified morphological lesion	C14	0.00108617
C63	Malignant neoplasm of other and unspecified male genital organs	C2	0.000967736
A07	Other protozoal intestinal diseases	C1	0.000543086
A39	Meningococcal infection	C1	0.000543086
A43	Nocardiosis	C1	0.000543086
A55	Chlamydial lymphogranuloma (venereum)	C1	0.000543086
A65	Nonvenereal syphilis	C1	0.000543086
A69	Other spirochaetal infections	C1	0.000543086
A78	Q fever	C1	0.000543086
B21	Human immunodeficiency virus [HIV] disease resulting in malignant neoplasms	C1	0.000543086
B38	Coccidioidomycosis	C1	0.000543086
B41	Paracoccidioidomycosis	C1	0.000543086
B42	Sporotrichosis	C1	0.000543086
B47	Mycetoma	C1	0.000543086
B48	Other mycoses, not elsewhere classified	C1	0.000543086
B50	Plasmodium falciparum malaria	C1	0.000543086
B51	Plasmodium vivax malaria	C1	0.000543086
B57	Chagas disease	C1	0.000543086
B59	Pneumocystosis	C1	0.000543086
B68	Taeniasis	C1	0.000543086
B73	Onchocerciasis	C1	0.000543086
B83	Other helminthiases	C1	0.000543086
B85	Pediculosis and phthiriasis	C1	0.000543086
C12	Malignant neoplasm of piriform sinus	C2	0.000543086
C69	Malignant neoplasm of eye and adnexa	C2	0.000543086
C70	Malignant neoplasm of meninges	C2	0.000543086
C88	Malignant immunoproliferative diseases	C2	0.000543086
D04	Carcinoma in situ of skin	C2	0.000543086
D42	Neoplasm of uncertain or unknown behaviour of meninges	C2	0.000543086
D67	Hereditary factor IX deficiency	C3	0.000543086
D76	Other specified diseases with participation of lymphoreticular and reticulohistiocytic tissue	C3	0.000543086
D89	Other disorders involving the immune mechanism, not elsewhere classified	C3	0.000543086
E30	Disorders of puberty, not elsewhere classified	C4	0.000543086
E31	Polyglandular dysfunction	C4	0.000543086
E40	Kwashiorkor	C4	0.000543086
E52	Niacin deficiency [pellagra]	C4	0.000543086
F38	Other mood [affective] disorders	C5	0.000543086
F54	Psychological and behavioural factors associated with disorders or diseases classified elsewhere	C5	0.000543086
F68	Other disorders of adult personality and behaviour	C5	0.000543086
G07	Intracranial and intraspinal abscess and granuloma in diseases classified elsewhere	C6	0.000543086
H48	Disorders of optic [2nd] nerve and visual pathways in diseases classified elsewhere	C7	0.000543086
H51	Other disorders of binocular movement	C7	0.000543086
H67	Otitis media in diseases classified elsewhere	C8	0.000543086
H75	Other disorders of middle ear and mastoid in diseases classified elsewhere	C8	0.000543086
I30	Acute pericarditis	C9	0.000543086
I52	Other heart disorders in diseases classified elsewhere	C9	0.000543086
I99	Other and unspecified disorders of circulatory system	C9	0.000543086
J14	Pneumonia due to Haemophilus influenzae	C10	0.000543086
J68	Respiratory conditions due to inhalation of chemicals, gases, fumes and vapours	C10	0.000543086
J91	Pleural effusion in conditions classified elsewhere	C10	0.000543086
K87	Disorders of gallbladder, biliary tract and pancreas in diseases classified elsewhere	C11	0.000543086
L12	Pemphigoid	C12	0.000543086
L64	Androgenic alopecia	C12	0.000543086
M30	Polyarteritis nodosa and related conditions	C13	0.000543086
M68	Disorders of synovium and tendon in diseases classified elsewhere	C13	0.000543086
M82	Osteoporosis in diseases classified elsewhere	C13	0.000543086
M96	Postprocedural musculoskeletal disorders, not elsewhere classified	C13	0.000543086
N01	Rapidly progressive nephritic syndrome	C14	0.000543086

## Sheet: Male_ICD_China
ICD-10	English	Chapter	Proportion(%)
I10	Essential (primary) hypertension	C9	21.5031
E11	Type 2 diabetes mellitus	C4	11.1483
E78	Disorders of lipoprotein metabolism and other lipidaemias	C4	9.43929
K76	Other diseases of liver	C11	8.82381
I25	Chronic ischaemic heart disease	C9	8.64769
I63	Cerebral infarction	C9	7.86866
K29	Gastritis and duodenitis	C11	6.95996
I50	Heart failure	C9	5.03319
M51	Other intervertebral disc disorders	C13	4.95674
K80	Cholelithiasis	C11	4.57933
M47	Spondylosis	C13	4.35094
I84	Haemorrhoids	C9	3.94449
I70	Atherosclerosis	C9	3.35611
N20	Calculus of kidney and ureter	C14	3.02417
E72	Other disorders of amino-acid metabolism	C4	2.79289
I20	Angina pectoris	C9	2.65063
N40	Hyperplasia of prostate	C14	2.57224
I49	Other cardiac arrhythmias	C9	2.50063
J18	Pneumonia, organism unspecified	C10	2.36515
H81	Disorders of vestibular function	C8	2.25482
E87	Other disorders of fluid, electrolyte and acid-base balance	C4	2.15902
G63	Polyneuropathy in diseases classified elsewhere	C6	2.00805
G45	Transient cerebral ischaemic attacks and related syndromes	C6	1.91031
I67	Other cerebrovascular diseases	C9	1.90063
I65	Occlusion and stenosis of precerebral arteries, not resulting in cerebral infarction	C9	1.87741
J06	Acute upper respiratory infections of multiple and unspecified sites	C10	1.81547
J20	Acute bronchitis	C10	1.77289
J98	Other respiratory disorders	C10	1.73418
N28	Other disorders of kidney and ureter, not elsewhere classified	C14	1.70321
K82	Other diseases of gallbladder	C11	1.5387
M50	Cervical disc disorders	C13	1.52999
K40	Inguinal hernia	C11	1.50096
K81	Cholecystitis	C11	1.48354
K60	Fissure and fistula of anal and rectal regions	C11	1.40128
I79	Disorders of arteries, arterioles and capillaries in diseases classified elsewhere	C9	1.33548
N13	Obstructive and reflux uropathyC	C14	1.3316
K61	Abscess of anal and rectal regions	C11	1.32967
J32	Chronic sinusitis	C10	1.3287
N08	Glomerular disorders in diseases classified elsewhere	C14	1.29967
K52	Other noninfective gastroenteritis and colitis	C11	1.26967
K62	Other diseases of anus and rectum	C11	1.24451
B18	Chronic viral hepatitis	C1	1.19999
J44	Other chronic obstructive pulmonary disease	C10	1.19128
K35	Acute appendicitis	C11	1.18935
G99	Other disorders of nervous system in diseases classified elsewhere	C6	1.13419
J94	Other pleural conditions	C10	1.10903
I51	Complications and ill-defined descriptions of heart disease	C9	1.10419
J34	Other disorders of nose and nasal sinuses	C10	1.09451
E79	Disorders of purine and pyrimidine metabolism	C4	1.09064
J31	Chronic rhinitis, nasopharyngitis and pharyngitis	C10	1.05386
K74	Fibrosis and cirrhosis of liver	C11	1.05096
K21	Gastro-oesophageal reflux disease	C11	1.03741
I21	Acute myocardial infarction	C9	1.0287
K26	Duodenal ulcer	C11	1.02774
I61	Intracerebral haemorrhage	C9	1.02193
E14	Unspecified diabetes mellitus	C4	1.01709
J43	Emphysema	C10	0.950316
M48	Other spondylopathies	C13	0.946446
D64	Other anaemias	C3	0.945478
A16	Respiratory tuberculosis, not confirmed bacteriologically or histologically	C1	0.897091
I69	Sequelae of cerebrovascular disease	C9	0.894188
M19	Other arthrosis	C13	0.889349
K85	Acute pancreatitis	C11	0.887414
K63	Other diseases of intestine	C11	0.870962
K31	Other diseases of stomach and duodenum	C11	0.861285
H36	Retinal disorders in diseases classified elsewhere	C7	0.859349
M54	Dorsalgia	C13	0.858382
K25	Gastric ulcer	C11	0.839995
K92	Other diseases of digestive system	C11	0.786769
N39	Other disorders of urinary system	C14	0.757737
I11	Hypertensive heart disease	C9	0.747092
G47	Sleep disorders	C6	0.716124
G51	Facial nerve disorders	C6	0.69677
G55	Nerve root and plexus compressions in diseases classified elsewhere	C6	0.69677
J42	Unspecified chronic bronchitis	C10	0.673544
K65	Peritonitis	C11	0.673544
D17	Benign lipomatous neoplasm	C2	0.665802
D18	Haemangioma and lymphangioma, any site	C2	0.64548
G54	Nerve root and plexus disorders	C6	0.623222
E77	Disorders of glycoprotein metabolism	C4	0.61548
K56	Paralytic ileus and intestinal obstruction without hernia	C11	0.611609
I83	Varicose veins of lower extremities	C9	0.600964
H26	Other cataract	C7	0.592254
N41	Inflammatory diseases of prostate	C14	0.587416
B02	Zoster [herpes zoster]	C1	0.58548
B16	Acute hepatitis B	C1	0.58548
M10	Gout	C13	0.584512
G44	Other headache syndromes	C6	0.579674
I47	Paroxysmal tachycardia	C9	0.510964
J38	Diseases of vocal cords and larynx, not elsewhere classified	C10	0.509029
N18	Chronic kidney disease	C14	0.506126
G93	Other disorders of brain	C6	0.477094
H35	Other retinal disorders	C7	0.47032
H52	Disorders of refraction and accommodation	C7	0.460642
G40	Epilepsy	C6	0.458707
J45	Asthma	C10	0.455804
F20	Schizophrenia	C5	0.449029
H91	Other hearing loss	C8	0.448062
I64	Stroke, not specified as haemorrhage or infarction	C9	0.424836
C34	Malignant neoplasm of bronchus and lung	C2	0.419997
I45	Other conduction disorders	C9	0.41903
I48	Atrial fibrillation and flutter	C9	0.407417
D69	Purpura and other haemorrhagic conditions	C3	0.400643
J47	Bronchiectasis	C10	0.400643
N45	Orchitis and epididymitis	C14	0.396772
I60	Subarachnoid haemorrhage	C9	0.394836
H11	Other disorders of conjunctiva	C7	0.393868
H90	Conductive and sensorineural hearing loss	C8	0.38903
N43	Hydrocele and spermatocele	C14	0.379352
M89	Other disorders of bone	C13	0.377417
E04	Other nontoxic goitre	C4	0.362901
H25	Senile cataract	C7	0.360965
N03	Chronic nephritic syndrome	C14	0.357094
J40	Bronchitis, not specified as acute or chronic	C10	0.356127
H66	Suppurative and unspecified otitis media	C8	0.349353
J11	Influenza, virus not identified	C10	0.349353
D50	Iron deficiency anaemia	C3	0.344514
L08	Other local infections of skin and subcutaneous tissue	C12	0.344514
I42	Cardiomyopathy	C9	0.335804
L72	Follicular cysts of skin and subcutaneous tissue	C12	0.334837
J96	Respiratory failure, not elsewhere classified	C10	0.333869
E05	Thyrotoxicosis [hyperthyroidism]	C4	0.328062
E03	Other hypothyroidism	C4	0.327095
M17	Gonarthrosis [arthrosis of knee]	C13	0.325159
M65	Synovitis and tenosynovitis	C13	0.325159
A49	Bacterial infection of unspecified site	C1	0.322256
J84	Other interstitial pulmonary diseases	C10	0.322256
M25	Other joint disorders, not elsewhere classified	C13	0.309675
M81	Osteoporosis without pathological fracture	C13	0.29903
G56	Mononeuropathies of upper limb	C6	0.298063
H43	Disorders of vitreous body	C7	0.293224
L30	Other dermatitis	C12	0.291288
J03	Acute tonsillitis	C10	0.290321
J15	Bacterial pneumonia, not elsewhere classified	C10	0.290321
K27	Peptic ulcer, site unspecified	C11	0.282579
I44	Atrioventricular and left bundle-branch block	C9	0.270966
K83	Other diseases of biliary tract	C11	0.267095
I80	Phlebitis and thrombophlebitis	C9	0.266127
J33	Nasal polyp	C10	0.26516
K22	Other diseases of oesophagus	C11	0.26516
C22	Malignant neoplasm of liver and intrahepatic bile ducts	C2	0.255482
C16	Malignant neoplasm of stomach	C2	0.251611
M06	Other rheumatoid arthritis	C13	0.242902
L02	Cutaneous abscess, furuncle and carbuncle	C12	0.239998
M13	Other arthritis	C13	0.238063
B17	Other acute viral hepatitis	C1	0.236128
D70	Agranulocytosis	C3	0.236128
H34	Retinal vascular occlusions	C7	0.231289
K20	Oesophagitis	C11	0.231289
F41	Other anxiety disorders	C5	0.229353
M75	Shoulder lesions	C13	0.228386
G31	Other degenerative diseases of nervous system, not elsewhere classified	C6	0.22645
M23	Internal derangement of knee	C13	0.22645
N50	Other disorders of male genital organs	C14	0.223547
M79	Other soft tissue disorders, not elsewhere classified	C13	0.220644
N47	Redundant prepuce, phimosis and paraphimosis	C14	0.220644
I12	Hypertensive renal disease	C9	0.216773
I24	Other acute ischaemic heart diseases	C9	0.215805
H40	Glaucoma	C7	0.214837
I66	Occlusion and stenosis of cerebral arteries, not resulting in cerebral infarction	C9	0.214837
H16	Keratitis	C7	0.212902
L40	Psoriasis	C12	0.212902
I27	Other pulmonary heart diseases	C9	0.206128
J93	Pneumothorax	C10	0.206128
H93	Other disorders of ear, not elsewhere classified	C8	0.198386
F45	Somatoform disorders	C5	0.19645
N04	Nephrotic syndrome	C14	0.194515
H65	Nonsuppurative otitis media	C8	0.192579
A18	Tuberculosis of other organs	C1	0.186773
K72	Hepatic failure, not elsewhere classified	C11	0.186773
E16	Other disorders of pancreatic internal secretion	C4	0.185805
H20	Iridocyclitis	C7	0.184838
E06	Thyroiditis	C4	0.18387
J81	Pulmonary oedema	C10	0.181934
M71	Other bursopathies	C13	0.181934
N30	Cystitis	C14	0.181934
D73	Diseases of spleen	C3	0.177096
E83	Disorders of mineral metabolism	C4	0.176128
B90	Sequelae of tuberculosis	C1	0.17516
N10	Acute tubulo-interstitial nephritis	C14	0.174192
I62	Other nontraumatic intracranial haemorrhage	C9	0.172257
K70	Alcoholic liver disease	C11	0.172257
G72	Other myopathies	C6	0.171289
N19	Unspecified kidney failure	C14	0.171289
E66	Obesity	C4	0.169354
M67	Other disorders of synovium and tendon	C13	0.165483
J04	Acute laryngitis and tracheitis	C10	0.164515
E02	Subclinical iodine-deficiency hypothyroidism	C4	0.163547
K59	Other functional intestinal disorders	C11	0.16258
M87	Osteonecrosis	C13	0.16258
K71	Toxic liver disease	C11	0.161612
J35	Chronic diseases of tonsils and adenoids	C10	0.159676
N21	Calculus of lower urinary tract	C14	0.156773
M45	Ankylosing spondylitis	C13	0.155805
J30	Vasomotor and allergic rhinitis	C10	0.15387
N34	Urethritis and urethral syndrome	C14	0.15387
A98	Other viral haemorrhagic fevers, not elsewhere classified	C1	0.152902
J02	Acute pharyngitis	C10	0.151935
H47	Other disorders of optic [2nd] nerve and visual pathways	C7	0.149999
N23	Unspecified renal colic	C14	0.148064
D86	Sarcoidosis	C3	0.147096
K05	Gingivitis and periodontal diseases	C11	0.147096
J69	Pneumonitis due to solids and liquids	C10	0.144193
L03	Cellulitis	C12	0.141289
D35	Benign neoplasm of other and unspecified endocrine glands	C2	0.139354
F32	Depressive episode	C5	0.139354
C78	Secondary malignant neoplasm of respiratory and digestive organs	C2	0.137418
H10	Conjunctivitis	C7	0.137418
I86	Varicose veins of other sites	C9	0.137418
G43	Migraine	C6	0.135483
H33	Retinal detachments and breaks	C7	0.134515
J21	Acute bronchiolitis	C10	0.13258
B19	Unspecified viral hepatitis	C1	0.131612
A15	Respiratory tuberculosis, bacteriologically and histologically confirmed	C1	0.130644
I71	Aortic aneurysm and dissection	C9	0.129677
K66	Other disorders of peritoneum	C11	0.129677
M24	Other specific joint derangements	C13	0.129677
N48	Other disorders of penis	C14	0.128709
C15	Malignant neoplasm of oesophagus	C2	0.124838
N42	Other disorders of prostate	C14	0.124838
G91	Hydrocephalus	C6	0.12387
F10	Mental and behavioural disorders due to use of alcohol	C5	0.122902
C18	Malignant neoplasm of colon	C2	0.120967
H02	Other disorders of eyelid	C7	0.119999
D53	Other nutritional anaemias	C3	0.119031
J64	Unspecified pneumoconiosis	C10	0.119031
K51	Ulcerative colitis	C11	0.117096
I15	Secondary hypertension	C9	0.116128
K36	Other appendicitis	C11	0.116128
C20	Malignant neoplasm of rectum	C2	0.115161
L50	Urticaria	C12	0.115161
D36	Benign neoplasm of other and unspecified sites	C2	0.112257
C73	Malignant neoplasm of thyroid gland	C2	0.11129
G58	Other mononeuropathies	C6	0.11129
I31	Other diseases of pericardium	C9	0.110322
A53	Other and unspecified syphilis	C1	0.109354
B49	Unspecified mycosis	C1	0.108386
C64	Malignant neoplasm of kidney, except renal pelvis	C2	0.106451
C79	Secondary malignant neoplasm of other and unspecified sites	C2	0.104515
H60	Otitis externa	C8	0.104515
K75	Other inflammatory liver diseases	C11	0.104515
A09	Other gastroenteritis and colitis of infectious and unspecified origin	C1	0.103548
I87	Other disorders of veins	C9	0.10258
D12	Benign neoplasm of colon, rectum, anus and anal canal	C2	0.098709
K58	Irritable bowel syndrome	C11	0.098709
N02	Recurrent and persistent haematuria	C14	0.098709
N17	Acute renal failure	C14	0.0977413
D23	Other benign neoplasms of skin	C2	0.0967736
G62	Other polyneuropathies	C6	0.0948381
I40	Acute myocarditis	C9	0.0948381
I77	Other disorders of arteries and arterioles	C9	0.0948381
E10	Type 1 diabetes mellitus	C4	0.0929026
F07	Personality and behavioural disorders due to brain disease, damage and dysfunction	C5	0.0909672
I98	Other disorders of circulatory system in diseases classified elsewhere	C9	0.0909672
J00	Acute nasopharyngitis [common cold]	C10	0.0899994
J05	Acute obstructive laryngitis [croup] and epiglottitis	C10	0.0899994
K04	Diseases of pulp and periapical tissues	C11	0.0899994
K11	Diseases of salivary glands	C11	0.0899994
M53	Other dorsopathies, not elsewhere classified	C13	0.0890317
K30	Functional dyspepsia	C11	0.0880639
B24	Unspecified human immunodeficiency virus [HIV] disease	C1	0.0870962
I85	Oesophageal varices	C9	0.0870962
J39	Other diseases of upper respiratory tract	C10	0.0870962
J37	Chronic laryngitis and laryngotracheitis	C10	0.0861285
B35	Dermatophytosis	C1	0.0851607
E55	Vitamin D deficiency	C4	0.0851607
I00	Rheumatic fever without mention of heart involvement	C9	0.0851607
M86	Osteomyelitis	C13	0.0851607
D13	Benign neoplasm of other and ill-defined parts of digestive system	C2	0.084193
M12	Other specific arthropathies	C13	0.084193
C67	Malignant neoplasm of bladder	C2	0.0832253
G96	Other disorders of central nervous system	C6	0.0832253
H04	Disorders of lacrimal system	C7	0.0832253
D11	Benign neoplasm of major salivary glands	C2	0.0803221
D16	Benign neoplasm of bone and articular cartilage	C2	0.0803221
E53	Deficiency of other B group vitamins	C4	0.0803221
C80	Malignant neoplasm, without specification of site	C2	0.0793543
M43	Other deforming dorsopathies	C13	0.0793543
A04	Other bacterial intestinal infections	C1	0.0764511
C77	Secondary and unspecified malignant neoplasm of lymph nodes	C2	0.0764511
H44	Disorders of globe	C7	0.0764511
D62	Acute posthaemorrhagic anaemia	C3	0.0754834
J36	Peritonsillar abscess	C10	0.0754834
N05	Unspecified nephritic syndrome	C14	0.0754834
I35	Nonrheumatic aortic valve disorders	C9	0.0745156
A41	Other sepsis	C1	0.0735479
M46	Other inflammatory spondylopathies	C13	0.0735479
I88	Nonspecific lymphadenitis	C9	0.0725802
A46	Erysipelas	C1	0.0716124
I74	Arterial embolism and thrombosis	C9	0.0716124
K12	Stomatitis and related lesions	C11	0.0716124
M72	Fibroblastic disorders	C13	0.0716124
B00	Herpesviral [herpes simplex] infections	C1	0.0706447
B91	Sequelae of poliomyelitis	C1	0.0706447
G95	Other diseases of spinal cord	C6	0.0706447
H21	Other disorders of iris and ciliary body	C7	0.0706447
K57	Diverticular disease of intestine	C11	0.0706447
I97	Postprocedural disorders of circulatory system, not elsewhere classified	C9	0.069677
K86	Other diseases of pancreas	C11	0.0687092
N35	Urethral stricture	C14	0.0687092
I09	Other rheumatic heart diseases	C9	0.0677415
J60	Coalworker pneumoconiosis	C10	0.0677415
D48	Neoplasm of uncertain or unknown behaviour of other and unspecified sites	C2	0.065806
M07	Psoriatic and enteropathic arthropathies	C13	0.065806
G90	Disorders of autonomic nervous system	C6	0.0638706
M84	Disorders of continuity of bone	C13	0.0638706
E88	Other metabolic disorders	C4	0.0629028
D37	Neoplasm of uncertain or unknown behaviour of oral cavity and digestive organs	C2	0.0619351
M85	Other disorders of bone density and structure	C13	0.0619351
D34	Benign neoplasm of thyroid gland	C2	0.0609673
E70	Disorders of aromatic amino-acid metabolism	C4	0.0609673
G57	Mononeuropathies of lower limb	C6	0.0609673
L23	Allergic contact dermatitis	C12	0.0609673
M77	Other enthesopathies	C13	0.0609673
G50	Disorders of trigeminal nerve	C6	0.0599996
K37	Unspecified appendicitis	C11	0.0599996
M62	Other disorders of muscle	C13	0.0599996
E13	Other specified diabetes mellitus	C4	0.0580641
J85	Abscess of lung and mediastinum	C10	0.0570964
D10	Benign neoplasm of mouth and pharynx	C2	0.0561287
I43	Cardiomyopathy in diseases classified elsewhere	C9	0.0561287
G82	Paraplegia and tetraplegia	C6	0.0551609
I95	Hypotension	C9	0.0551609
L80	Vitiligo	C12	0.0551609
D14	Benign neoplasm of middle ear and respiratory system	C2	0.0541932
D32	Benign neoplasm of meninges	C2	0.0541932
H49	Paralytic strabismus	C7	0.0541932
J01	Acute sinusitis	C10	0.0541932
G59	Mononeuropathy in diseases classified elsewhere	C6	0.0532255
I72	Other aneurysm and dissection	C9	0.0532255
F31	Bipolar affective disorder	C5	0.0522577
F43	Reaction to severe stress, and adjustment disorders	C5	0.0522577
I38	Endocarditis, valve unspecified	C9	0.0522577
N15	Other renal tubulo-interstitial diseases	C14	0.0522577
M05	Seropositive rheumatoid arthritis	C13	0.05129
N49	Inflammatory disorders of male genital organs, not elsewhere classified	C14	0.05129
E27	Other disorders of adrenal gland	C4	0.0503223
G37	Other demyelinating diseases of central nervous system	C6	0.0503223
L28	Lichen simplex chronicus and prurigo	C12	0.0503223
M60	Myositis	C13	0.0503223
C71	Malignant neoplasm of brain	C2	0.0493545
C85	Other and unspecified types of non-Hodgkin lymphoma	C2	0.0493545
H53	Visual disturbances	C7	0.0493545
H54	Visual impairment including blindness (binocular or monocular)	C7	0.0493545
H61	Other disorders of external ear	C8	0.0493545
E46	Unspecified protein-energy malnutrition	C4	0.0483868
J62	Pneumoconiosis due to dust containing silica	C10	0.0483868
G25	Other extrapyramidal and movement disorders	C6	0.047419
K44	Diaphragmatic hernia	C11	0.047419
L27	Dermatitis due to substances taken internally	C12	0.047419
L29	Pruritus	C12	0.047419
B99	Other and unspecified infectious diseases	C1	0.0464513
H70	Mastoiditis and related conditions	C8	0.0464513
E23	Hypofunction and other disorders of pituitary gland	C4	0.0454836
G81	Hemiplegia	C6	0.0454836
H06	Disorders of lacrimal system and orbit in diseases classified elsewhere	C7	0.0454836
K91	Postprocedural disorders of digestive system, not elsewhere classified	C11	0.0454836
M35	Other systemic involvement of connective tissue	C13	0.0454836
K09	Cysts of oral region, not elsewhere classified	C11	0.0445158
L98	Other disorders of skin and subcutaneous tissue, not elsewhere classified	C12	0.0445158
G20	Parkinson disease	C6	0.0435481
I73	Other peripheral vascular diseases	C9	0.0435481
H46	Optic neuritis	C7	0.0425804
I05	Rheumatic mitral valve diseases	C9	0.0425804
I26	Pulmonary embolism	C9	0.0425804
J92	Pleural plaque	C10	0.0425804
C92	Myeloid leukaemia	C2	0.0416126
G06	Intracranial and intraspinal abscess and granuloma	C6	0.0416126
M94	Other disorders of cartilage	C13	0.0416126
A86	Unspecified viral encephalitis	C1	0.0406449
C25	Malignant neoplasm of pancreas	C2	0.0406449
D21	Other benign neoplasms of connective and other soft tissue	C2	0.0406449
H19	Disorders of sclera and cornea in diseases classified elsewhere	C7	0.0406449
G04	Encephalitis, myelitis and encephalomyelitis	C6	0.0396772
H28	Cataract and other disorders of lens in diseases classified elsewhere	C7	0.0396772
K13	Other diseases of lip and oral mucosa	C11	0.0387094
E80	Disorders of porphyrin and bilirubin metabolism	C4	0.0377417
D68	Other coagulation defects	C3	0.036774
G70	Myasthenia gravis and other myoneural disorders	C6	0.036774
H57	Other disorders of eye and adnexa	C7	0.036774
G53	Cranial nerve disorders in diseases classified elsewhere	C6	0.0358062
I34	Nonrheumatic mitral valve disorders	C9	0.0358062
K46	Unspecified abdominal hernia	C11	0.0358062
L04	Acute lymphadenitis	C12	0.0358062
N26	Unspecified contracted kidney	C14	0.0358062
F48	Other neurotic disorders	C5	0.0348385
H27	Other disorders of lens	C7	0.0348385
I82	Other venous embolism and thrombosis	C9	0.0348385
L89	Decubitus ulcer and pressure area	C12	0.0348385
M41	Scoliosis	C13	0.0348385
C11	Malignant neoplasm of nasopharynx	C2	0.0338707
E07	Other disorders of thyroid	C4	0.0338707
H05	Disorders of orbit	C7	0.0338707
H50	Other strabismus	C7	0.0338707
N32	Other disorders of bladder	C14	0.0338707
B07	Viral warts	C1	0.032903
D72	Other disorders of white blood cells	C3	0.032903
D75	Other diseases of blood and blood-forming organs	C3	0.032903
E21	Hyperparathyroidism and other disorders of parathyroid gland	C4	0.032903
E26	Hyperaldosteronism	C4	0.032903
G71	Primary disorders of muscles	C6	0.032903
N00	Acute nephritic syndrome	C14	0.032903
A63	Other predominantly sexually transmitted diseases, not elsewhere classified	C1	0.0319353
F06	Other mental disorders due to brain damage and dysfunction and to physical disease	C5	0.0319353
L25	Unspecified contact dermatitis	C12	0.0319353
N31	Neuromuscular dysfunction of bladder, not elsewhere classified	C14	0.0319353
A03	Shigellosis	C1	0.0309675
L90	Atrophic disorders of skin	C12	0.0309675
E71	Disorders of branched-chain amino-acid metabolism and fatty-acid metabolism	C4	0.0299998
F30	Manic episode	C5	0.0299998
D52	Folate deficiency anaemia	C3	0.0290321
K02	Dental caries	C11	0.0290321
L73	Other follicular disorders	C12	0.0290321
D38	Neoplasm of uncertain or unknown behaviour of middle ear and respiratory and intrathoracic organs	C2	0.0280643
F01	Vascular dementia	C5	0.0280643
G41	Status epilepticus	C6	0.0280643
J13	Pneumonia due to Streptococcus pneumoniae	C10	0.0280643
K08	Other disorders of teeth and supporting structures	C11	0.0280643
M22	Disorders of patella	C13	0.0280643
B08	Other viral infections characterized by skin and mucous membrane lesions, not elsewhere classified	C1	0.0270966
B26	Mumps	C1	0.0270966
D33	Benign neoplasm of brain and other parts of central nervous system	C2	0.0270966
D61	Other aplastic anaemias	C3	0.0270966
H00	Hordeolum and chalazion	C7	0.0270966
J90	Pleural effusion, not elsewhere classified	C10	0.0270966
K67	Disorders of peritoneum in infectious diseases classified elsewhere	C11	0.0270966
M00	Pyogenic arthritis	C13	0.0270966
C23	Malignant neoplasm of gallbladder	C2	0.0261289
D41	Neoplasm of uncertain or unknown behaviour of urinary organs	C2	0.0261289
H17	Corneal scars and opacities	C7	0.0261289
I08	Multiple valve diseases	C9	0.0261289
K43	Ventral hernia	C11	0.0261289
C76	Malignant neoplasm of other and ill-defined sites	C2	0.0251611
C95	Leukaemia of unspecified cell type	C2	0.0251611
I46	Cardiac arrest	C9	0.0251611
L20	Atopic dermatitis	C12	0.0251611
L97	Ulcer of lower limb, not elsewhere classified	C12	0.0251611
M49	Spondylopathies in diseases classified elsewhere	C13	0.0251611
F44	Dissociative [conversion] disorders	C5	0.0241934
F51	Nonorganic sleep disorders	C5	0.0241934
K73	Chronic hepatitis, not elsewhere classified	C11	0.0241934
B37	Candidiasis	C1	0.0232257
E86	Volume depletion	C4	0.0232257
I07	Rheumatic tricuspid valve diseases	C9	0.0232257
J80	Adult respiratory distress syndrome	C10	0.0232257
J86	Pyothorax	C10	0.0232257
K07	Dentofacial anomalies [including malocclusion]	C11	0.0232257
D22	Melanocytic naevi	C2	0.0222579
D44	Neoplasm of uncertain or unknown behaviour of endocrine glands	C2	0.0222579
G61	Inflammatory polyneuropathy	C6	0.0222579
H18	Other disorders of cornea	C7	0.0222579
H72	Perforation of tympanic membrane	C8	0.0222579
M15	Polyarthrosis	C13	0.0222579
N62	Hypertrophy of breast	C14	0.0222579
C44	Other malignant neoplasms of skin	C2	0.0212902
C50	Malignant neoplasm of breast	C2	0.0212902
G12	Spinal muscular atrophy and related syndromes	C6	0.0212902
H31	Other disorders of choroid	C7	0.0212902
I32	Pericarditis in diseases classified elsewhere	C9	0.0212902
M16	Coxarthrosis [arthrosis of hip]	C13	0.0212902
M20	Acquired deformities of fingers and toes	C13	0.0212902
B20	Human immunodeficiency virus [HIV] disease resulting in infectious and parasitic diseases	C1	0.0203224
B34	Viral infection of unspecified site	C1	0.0203224
C24	Malignant neoplasm of other and unspecified parts of biliary tract	C2	0.0203224
C32	Malignant neoplasm of larynx	C2	0.0203224
D15	Benign neoplasm of other and unspecified intrathoracic organs	C2	0.0203224
G73	Disorders of myoneural junction and muscle in diseases classified elsewhere	C6	0.0203224
H71	Cholesteatoma of middle ear	C8	0.0203224
K55	Vascular disorders of intestine	C11	0.0203224
N11	Chronic tubulo-interstitial nephritis	C14	0.0203224
N51	Disorders of male genital organs in diseases classified elsewhere	C14	0.0203224
N61	Inflammatory disorders of breast	C14	0.0203224
A23	Brucellosis	C1	0.0193547
K14	Diseases of tongue	C11	0.0193547
M70	Soft tissue disorders related to use, overuse and pressure	C13	0.0193547
B96	Other specified bacterial agents as the cause of diseases classified to other chapters	C1	0.018387
C90	Multiple myeloma and malignant plasma cell neoplasms	C2	0.018387
D46	Myelodysplastic syndromes	C2	0.018387
D47	Other neoplasms of uncertain or unknown behaviour of lymphoid, haematopoietic and related tissue	C2	0.018387
D74	Methaemoglobinaemia	C3	0.018387
F09	Unspecified organic or symptomatic mental disorder	C5	0.018387
F79	Unspecified mental retardation	C5	0.018387
F99	Mental disorder, not otherwise specified	C5	0.018387
K41	Femoral hernia	C11	0.018387
M90	Osteopathies in diseases classified elsewhere	C13	0.018387
N12	Tubulo-interstitial nephritis, not specified as acute or chronic	C14	0.018387
B15	Acute hepatitis A	C1	0.0174192
E65	Localized adiposity	C4	0.0174192
G32	Other degenerative disorders of nervous system in diseases classified elsewhere	C6	0.0174192
G35	Multiple sclerosis	C6	0.0174192
H73	Other disorders of tympanic membrane	C8	0.0174192
M32	Systemic lupus erythematosus	C13	0.0174192
N36	Other disorders of urethra	C14	0.0174192
C61	Malignant neoplasm of prostate	C2	0.0164515
J17	Pneumonia in diseases classified elsewhere	C10	0.0164515
K00	Disorders of tooth development and eruption	C11	0.0164515
K23	Disorders of oesophagus in diseases classified elsewhere	C11	0.0164515
M76	Enthesopathies of lower limb, excluding foot	C13	0.0164515
C17	Malignant neoplasm of small intestine	C2	0.0154838
D30	Benign neoplasm of urinary organs	C2	0.0154838
F02	Dementia in other diseases classified elsewhere	C5	0.0154838
F52	Sexual dysfunction, not caused by organic disorder or disease	C5	0.0154838
G94	Other disorders of brain in diseases classified elsewhere	C6	0.0154838
I81	Portal vein thrombosis	C9	0.0154838
J63	Pneumoconiosis due to other inorganic dusts	C10	0.0154838
K10	Other diseases of jaws	C11	0.0154838
K42	Umbilical hernia	C11	0.0154838
M01	Direct infections of joint in infectious and parasitic diseases classified elsewhere	C13	0.0154838
M21	Other acquired deformities of limbs	C13	0.0154838
N25	Disorders resulting from impaired renal tubular function	C14	0.0154838
A01	Typhoid and paratyphoid fevers	C1	0.014516
A19	Miliary tuberculosis	C1	0.014516
D24	Benign neoplasm of breast	C2	0.014516
E24	Cushing syndrome	C4	0.014516
F11	Mental and behavioural disorders due to use of opioids	C5	0.014516
G24	Dystonia	C6	0.014516
H62	Disorders of external ear in diseases classified elsewhere	C8	0.014516
K50	Crohn disease [regional enteritis]	C11	0.014516
K93	Disorders of other digestive organs in diseases classified elsewhere	C11	0.014516
L21	Seborrhoeic dermatitis	C12	0.014516
N60	Benign mammary dysplasia	C14	0.014516
A54	Gonococcal infection	C1	0.0135483
C21	Malignant neoplasm of anus and anal canal	C2	0.0135483
D29	Benign neoplasm of male genital organs	C2	0.0135483
D56	Thalassaemia	C3	0.0135483
J12	Viral pneumonia, not elsewhere classified	C10	0.0135483
K03	Other diseases of hard tissues of teeth	C11	0.0135483
L51	Erythema multiforme	C12	0.0135483
L82	Seborrhoeic keratosis	C12	0.0135483
A87	Viral meningitis	C1	0.0125806
B25	Cytomegaloviral disease	C1	0.0125806
D43	Neoplasm of uncertain or unknown behaviour of brain and central nervous system	C2	0.0125806
E01	Iodine-deficiency-related thyroid disorders and allied conditions	C4	0.0125806
I89	Other noninfective disorders of lymphatic vessels and lymph nodes	C9	0.0125806
K64	Haemorrhoids and perianal venous thrombosis	C11	0.0125806
K77	Liver disorders in diseases classified elsewhere	C11	0.0125806
M31	Other necrotizing vasculopathies	C13	0.0125806
A51	Early syphilis	C1	0.0116128
C41	Malignant neoplasm of bone and articular cartilage of other and unspecified sites	C2	0.0116128
C91	Lymphoid leukaemia	C2	0.0116128
D58	Other hereditary haemolytic anaemias	C3	0.0116128
E15	Nondiabetic hypoglycaemic coma	C4	0.0116128
E74	Other disorders of carbohydrate metabolism	C4	0.0116128
E85	Amyloidosis	C4	0.0116128
G46	Vascular syndromes of brain in cerebrovascular diseases	C6	0.0116128
G92	Toxic encephalopathy	C6	0.0116128
H13	Disorders of conjunctiva in diseases classified elsewhere	C7	0.0116128
I06	Rheumatic mitral valve diseases	C9	0.0116128
I33	Acute and subacute endocarditis	C9	0.0116128
M33	Dermatopolymyositis	C13	0.0116128
N29	Other disorders of kidney and ureter in diseases classified elsewhere	C14	0.0116128
A50	Congenital syphilis	C1	0.0106451
A71	Trachoma	C1	0.0106451
B05	Measles	C1	0.0106451
C60	Malignant neoplasm of penis	C2	0.0106451
C94	Other leukaemias of specified cell type	C2	0.0106451
D59	Acquired haemolytic anaemia	C3	0.0106451
F23	Acute and transient psychotic disorders	C5	0.0106451
G52	Disorders of other cranial nerves	C6	0.0106451
I13	Hypertensive heart and renal disease	C9	0.0106451
J99	Respiratory disorders in diseases classified elsewhere	C10	0.0106451
K01	Embedded and impacted teeth	C11	0.0106451
K90	Intestinal malabsorption	C11	0.0106451
L99	Other disorders of skin and subcutaneous tissue in diseases classified elsewhere	C12	0.0106451
M80	Osteoporosis with pathological fracture	C13	0.0106451
A74	Other diseases caused by chlamydiae	C1	0.00967736
C49	Malignant neoplasm of other connective and soft tissue	C2	0.00967736
D45	Polycythaemia vera	C2	0.00967736
D51	Vitamin B12 deficiency anaemia	C3	0.00967736
E34	Other endocrine disorders	C4	0.00967736
E50	Vitamin A deficiency	C4	0.00967736
E75	Disorders of sphingolipid metabolism and other lipid storage disorders	C4	0.00967736
F03	Unspecified dementia	C5	0.00967736
F05	Delirium, not induced by alcohol and other psychoactive substances	C5	0.00967736
G01	Meningitis in bacterial diseases classified elsewhere	C6	0.00967736
G83	Other paralytic syndromes	C6	0.00967736
H30	Chorioretinal inflammation	C7	0.00967736
L52	Erythema nodosum	C12	0.00967736
L85	Other epidermal thickening	C12	0.00967736
L91	Hypertrophic disorders of skin	C12	0.00967736
L92	Granulomatous disorders of skin and subcutaneous tissue	C12	0.00967736
M34	Systemic sclerosis	C13	0.00967736
M66	Spontaneous rupture of synovium and tendon	C13	0.00967736
A05	Other bacterial foodborne intoxications, not elsewhere classified	C1	0.00870962
A17	Tuberculosis of nervous system	C1	0.00870962
A75	Typhus fever	C1	0.00870962
B43	Chromomycosis and phaeomycotic abscess	C1	0.00870962
C43	Malignant melanoma of skin	C2	0.00870962
E00	Congenital iodine-deficiency syndrome	C4	0.00870962
G05	Encephalitis, myelitis and encephalomyelitis in diseases classified elsewhere	C6	0.00870962
G08	Intracranial and intraspinal phlebitis and thrombophlebitis	C6	0.00870962
H01	Other inflammation of eyelid	C7	0.00870962
H15	Disorders of sclera	C7	0.00870962
I36	Nonrheumatic tricuspid valve disorders	C9	0.00870962
J10	influenza due to identified seasonal influenza virus	C10	0.00870962
J46	Status asthmaticus	C10	0.00870962
L57	Skin changes due to chronic exposure to nonionizing radiation	C12	0.00870962
M40	Kyphosis and lordosis	C13	0.00870962
M95	Other acquired deformities of musculoskeletal system and connective tissue	C13	0.00870962
A02	Other salmonella infections	C1	0.00774189
A59	Trichomoniasis	C1	0.00774189
B30	Viral conjunctivitis	C1	0.00774189
D02	Carcinoma in situ of middle ear and respiratory system	C2	0.00774189
F39	Unspecified mood [affective] disorder	C5	0.00774189
G03	Meningitis due to other and unspecified causes	C6	0.00774189
H03	Disorders of eyelid in diseases classified elsewhere	C7	0.00774189
I41	Myocarditis in diseases classified elsewhere	C9	0.00774189
K06	Other disorders of gingiva and edentulous alveolar ridge	C11	0.00774189
A48	Other bacterial diseases, not elsewhere classified	C1	0.00677415
B23	Human immunodeficiency virus [HIV] disease resulting in other conditions	C1	0.00677415
B54	Unspecified malaria	C1	0.00677415
C14	Malignant neoplasm of other and ill-defined sites in the lip, oral cavity and pharynx	C2	0.00677415
C26	Malignant neoplasm of other and ill-defined digestive organs	C2	0.00677415
C30	Malignant neoplasm of nasal cavity and middle ear	C2	0.00677415
C48	Malignant neoplasm of retroperitoneum and peritoneum	C2	0.00677415
C62	Malignant neoplasm of testis	C2	0.00677415
C74	Malignant neoplasm of adrenal gland	C2	0.00677415
D65	Disseminated intravascular coagulation [defibrination syndrome]	C3	0.00677415
E22	Hyperfunction of pituitary gland	C4	0.00677415
E41	Nutritional marasmus	C4	0.00677415
G11	Hereditary ataxia	C6	0.00677415
I78	Diseases of capillaries	C9	0.00677415
J41	Simple and mucopurulent chronic bronchitis	C10	0.00677415
K38	Other diseases of appendix	C11	0.00677415
L41	Parapsoriasis	C12	0.00677415
L70	Acne	C12	0.00677415
L95	Vasculitis limited to skin, not elsewhere classified	C12	0.00677415
M93	Other osteochondropathies	C13	0.00677415
N46	Male infertility	C14	0.00677415
N99	Postprocedural disorders of genitourinary system, not elsewhere classified	C14	0.00677415
A08	Viral and other specified intestinal infections	C1	0.00580641
B36	Other superficial mycoses	C1	0.00580641
B69	Cysticercosis	C1	0.00580641
B97	Viral agents as the cause of diseases classified to other chapters	C1	0.00580641
C37	Malignant neoplasm of thymus	C2	0.00580641
C40	Malignant neoplasm of bone and articular cartilage of limbs	C2	0.00580641
D00	Carcinoma in situ of oral cavity, oesophagus and stomach	C2	0.00580641
D01	Carcinoma in situ of other and unspecified digestive organs	C2	0.00580641
D66	Hereditary factor VIII deficiency	C3	0.00580641
E51	Thiamine deficiency	C4	0.00580641
F95	Tic disorders	C5	0.00580641
H55	Nystagmus and other irregular eye movements	C7	0.00580641
H74	Other disorders of middle ear and mastoid	C8	0.00580641
I23	Certain current complications following acute myocardial infarction	C9	0.00580641
J16	Pneumonia due to other infectious organisms, not elsewhere classified	C10	0.00580641
J65	Pneumoconiosis associated with tuberculosis	C10	0.00580641
L42	Pityriasis rosea	C12	0.00580641
L60	Nail disorders	C12	0.00580641
L63	Alopecia areata	C12	0.00580641
M61	Calcification and ossification of muscle	C13	0.00580641
M99	Biomechanical lesions, not elsewhere classified	C13	0.00580641
N64	Other disorders of breast	C14	0.00580641
A06	Amoebiasis	C1	0.00483868
A31	Infection due to other mycobacteria	C1	0.00483868
B01	Varicella [chickenpox]	C1	0.00483868
B95	Streptococcus and staphylococcus as the cause of diseases classified to other chapters	C1	0.00483868
C05	Malignant neoplasm of palate	C2	0.00483868
C07	Malignant neoplasm of parotid gland	C2	0.00483868
C45	Mesothelioma	C2	0.00483868
C82	Follicular lymphoma	C2	0.00483868
E20	Hypoparathyroidism	C4	0.00483868
E44	Protein-energy malnutrition of moderate and mild degree	C4	0.00483868
F33	Recurrent depressive disorder	C5	0.00483868
H68	Eustachian salpingitis and obstruction	C8	0.00483868
L10	Pemphigus	C12	0.00483868
L24	Irritant contact dermatitis	C12	0.00483868
L71	Rosacea	C12	0.00483868
L75	Apocrine sweat disorders	C12	0.00483868
L94	Other localized connective tissue disorders	C12	0.00483868
M83	Adult osteomalacia	C13	0.00483868
A99	Unspecified viral haemorrhagic fever	C1	0.00387094
B44	Aspergillosis	C1	0.00387094
B45	Cryptococcosis	C1	0.00387094
B94	Sequelae of other and unspecified infectious and parasitic diseases	C1	0.00387094
C00	Malignant neoplasm of lip	C2	0.00387094
C66	Malignant neoplasm of ureter	C2	0.00387094
C75	Malignant neoplasm of other endocrine glands and related structures	C2	0.00387094
C83	Non-follicular lymphoma	C2	0.00387094
C84	Mature T/NK-cell lymphomas	C2	0.00387094
D31	Benign neoplasm of eye and adnexa	C2	0.00387094
D40	Neoplasm of uncertain or unknown behaviour of male genital organs	C2	0.00387094
D60	Acquired pure red cell aplasia [erythroblastopenia]	C3	0.00387094
E35	Disorders of endocrine glands in diseases classified elsewhere	C4	0.00387094
F22	Persistent delusional disorders	C5	0.00387094
G00	Bacterial meningitis, not elsewhere classified	C6	0.00387094
G02	Meningitis in other infectious and parasitic diseases classified elsewhere	C6	0.00387094
G30	Alzheimer disease	C6	0.00387094
H59	Postprocedural disorders of eye and adnexa, not elsewhere classified	C7	0.00387094
H69	Other disorders of Eustachian tube	C8	0.00387094
I01	Rheumatic fever with heart involvement	C9	0.00387094
I28	Other diseases of pulmonary vessels	C9	0.00387094
J22	Unspecified acute lower respiratory infection	C10	0.00387094
J95	Postprocedural respiratory disorders, not elsewhere classified	C10	0.00387094
K28	Gastrojejunal ulcer	C11	0.00387094
L53	Other erythematous conditions	C12	0.00387094
L56	Other acute skin changes due to ultraviolet radiation	C12	0.00387094
L65	Other nonscarring hair loss	C12	0.00387094
M88	Paget disease of bone [osteitis deformans]	C13	0.00387094
M92	Other juvenile osteochondrosis	C13	0.00387094
N44	Torsion of testis	C14	0.00387094
A24	Glanders and melioidosis	C1	0.00290321
A26	Erysipeloid	C1	0.00290321
A33	Tetanus neonatorum	C1	0.00290321
A52	Late syphilis	C1	0.00290321
A56	Other sexually transmitted chlamydial diseases	C1	0.00290321
A60	Anogenital herpesviral [herpes simplex] infection	C1	0.00290321
A80	Acute poliomyelitis	C1	0.00290321
A85	Other viral encephalitis, not elsewhere classified	C1	0.00290321
B09	Unspecified viral infection characterized by skin and mucous membrane lesions	C1	0.00290321
C02	Malignant neoplasm of other and unspecified parts of tongue	C2	0.00290321
C38	Malignant neoplasm of heart, mediastinum and pleura	C2	0.00290321
C65	Malignant neoplasm of renal pelvis	C2	0.00290321
D09	Carcinoma in situ of other and unspecified sites	C2	0.00290321
D84	Other immunodeficiencies	C3	0.00290321
E12	Malnutrition-related diabetes mellitus	C4	0.00290321
F00	Dementia in Alzheimer disease	C5	0.00290321
F19	Mental and behavioural disorders due to multiple drug use and use of other psychoactive substances	C5	0.00290321
F60	Specific personality disorders	C5	0.00290321
F93	Emotional disorders with onset specific to childhood	C5	0.00290321
G23	Other degenerative diseases of basal ganglia	C6	0.00290321
G36	Other acute disseminated demyelination	C6	0.00290321
G80	Cerebral palsy	C6	0.00290321
G98	Other disorders of nervous system, not elsewhere classified	C6	0.00290321
H32	Chorioretinal disorders in diseases classified elsewhere	C7	0.00290321
H58	Other disorders of eye and adnexa in diseases classified elsewhere	C7	0.00290321
H83	Other diseases of inner ear	C8	0.00290321
H92	Otalgia and effusion of ear	C8	0.00290321
I37	Pulmonary valve disorders	C9	0.00290321
J67	Hypersensitivity pneumonitis due to organic dust	C10	0.00290321
J70	Respiratory conditions due to other external agents	C10	0.00290321
K45	Other abdominal hernia	C11	0.00290321
L05	Pilonidal cyst	C12	0.00290321
L43	Lichen planus	C12	0.00290321
L59	Other disorders of skin and subcutaneous tissue related to radiation	C12	0.00290321
M02	Reactive arthropathies	C13	0.00290321
M42	Spinal osteochondrosis	C13	0.00290321
N14	Drug- and heavy-metal-induced tubulo-interstitial and tubular conditions	C14	0.00290321
A22	Anthrax	C1	0.00193547
A40	Streptococcal sepsis	C1	0.00193547
A42	Actinomycosis	C1	0.00193547
A81	Atypical virus infections of central nervous system	C1	0.00193547
A82	Rabies	C1	0.00193547
B22	Human immunodeficiency virus [HIV] disease resulting in other specified diseases	C1	0.00193547
B76	Hookworm diseases	C1	0.00193547
B86	Scabies	C1	0.00193547
B89	Unspecified parasitic disease	C1	0.00193547
C01	Malignant neoplasm of base of tongue	C2	0.00193547
C03	Malignant neoplasm of gum	C2	0.00193547
C09	Malignant neoplasm of tonsil	C2	0.00193547
C68	Malignant neoplasm of other and unspecified urinary organs	C2	0.00193547
C97	Malignant neoplasms of independent (primary) multiple sites	C2	0.00193547
D55	Anaemia due to enzyme disorders	C3	0.00193547
D63	Anaemia in chronic diseases classified elsewhere	C3	0.00193547
D77	Other disorders of blood and blood-forming organs in diseases classified elsewhere	C3	0.00193547
D81	Combined immunodeficiencies	C3	0.00193547
E28	Ovarian dysfunction	C4	0.00193547
E29	Testicular dysfunction	C4	0.00193547
E32	Diseases of thymus	C4	0.00193547
E63	Other nutritional deficiencies	C4	0.00193547
E84	Cystic fibrosis	C4	0.00193547
F50	Eating disorders	C5	0.00193547
F72	Severe mental retardation	C5	0.00193547
G09	Sequelae of inflammatory diseases of central nervous system	C6	0.00193547
G60	Hereditary and idiopathic neuropathy	C6	0.00193547
H80	Otosclerosis	C8	0.00193547
H94	Other disorders of ear in diseases classified elsewhere	C8	0.00193547
I02	Rheumatic chorea	C9	0.00193547
I22	Subsequent myocardial infarction	C9	0.00193547
J66	Airway disease due to specific organic dust	C10	0.00193547
L26	Exfoliative dermatitis	C12	0.00193547
L44	Other papulosquamous disorders	C12	0.00193547
L66	Cicatricial alopecia [scarring hair loss]	C12	0.00193547
L81	Other disorders of pigmentation	C12	0.00193547
L93	Lupus erythematosus	C12	0.00193547
M08	Juvenile arthritis	C13	0.00193547
M63	Disorders of muscle in diseases classified elsewhere	C13	0.00193547
M91	Juvenile osteochondrosis of hip and pelvis	C13	0.00193547
N16	Renal tubulo-interstitial disorders in diseases classified elsewhere	C14	0.00193547
N33	Bladder disorders in diseases classified elsewhere	C14	0.00193547
A07	Other protozoal intestinal diseases	C1	0.000967736
A20	Plague	C1	0.000967736
A32	Listeriosis	C1	0.000967736
A36	Diphtheria	C1	0.000967736
A38	Scarlet fever	C1	0.000967736
A39	Meningococcal infection	C1	0.000967736
A55	Chlamydial lymphogranuloma (venereum)	C1	0.000967736
A65	Nonvenereal syphilis	C1	0.000967736
A69	Other spirochaetal infections	C1	0.000967736
A79	Other rickettsioses	C1	0.000967736
B21	Human immunodeficiency virus [HIV] disease resulting in malignant neoplasms	C1	0.000967736
B33	Other viral diseases, not elsewhere classified	C1	0.000967736
B38	Coccidioidomycosis	C1	0.000967736
B41	Paracoccidioidomycosis	C1	0.000967736
B42	Sporotrichosis	C1	0.000967736
B47	Mycetoma	C1	0.000967736
B50	Plasmodium falciparum malaria	C1	0.000967736
B51	Plasmodium vivax malaria	C1	0.000967736
B57	Chagas disease	C1	0.000967736
B59	Pneumocystosis	C1	0.000967736
B66	Other fluke infections	C1	0.000967736
B68	Taeniasis	C1	0.000967736
B73	Onchocerciasis	C1	0.000967736
B77	Ascariasis	C1	0.000967736
B83	Other helminthiases	C1	0.000967736
B87	Myiasis	C1	0.000967736
C12	Malignant neoplasm of piriform sinus	C2	0.000967736
C33	Malignant neoplasm of trachea	C2	0.000967736
C63	Malignant neoplasm of other and unspecified male genital organs	C2	0.000967736
C69	Malignant neoplasm of eye and adnexa	C2	0.000967736
C88	Malignant immunoproliferative diseases	C2	0.000967736
C93	Monocytic leukaemia	C2	0.000967736
D03	Melanoma in situ	C2	0.000967736
D04	Carcinoma in situ of skin	C2	0.000967736
D05	Carcinoma in situ of breast	C2	0.000967736
D20	Benign neoplasm of soft tissue of retroperitoneum and peritoneum	C2	0.000967736
D67	Hereditary factor IX deficiency	C3	0.000967736
E25	Adrenogenital disorders	C4	0.000967736
E31	Polyglandular dysfunction	C4	0.000967736
E40	Kwashiorkor	C4	0.000967736
E43	Unspecified severe protein-energy malnutrition	C4	0.000967736
E52	Niacin deficiency [pellagra]	C4	0.000967736
E59	Dietary selenium deficiency	C4	0.000967736
E90	Nutritional and metabolic disorders in diseases classified elsewhere	C4	0.000967736
F29	Unspecified nonorganic psychosis	C5	0.000967736
F54	Psychological and behavioural factors associated with disorders or diseases classified elsewhere	C5	0.000967736
F71	Moderate mental retardation	C5	0.000967736
F80	Specific developmental disorders of speech and language	C5	0.000967736
F84	Pervasive developmental disorders	C5	0.000967736
G07	Intracranial and intraspinal abscess and granuloma in diseases classified elsewhere	C6	0.000967736
G21	Secondary parkinsonism	C6	0.000967736
G64	Other disorders of peripheral nervous system	C6	0.000967736
G97	Postprocedural disorders of nervous system, not elsewhere classified	C6	0.000967736
H22	Disorders of iris and ciliary body in diseases classified elsewhere	C7	0.000967736
H45	Disorders of vitreous body and globe in diseases classified elsewhere	C7	0.000967736
H67	Otitis media in diseases classified elsewhere	C8	0.000967736
H75	Other disorders of middle ear and mastoid in diseases classified elsewhere	C8	0.000967736
I30	Acute pericarditis	C9	0.000967736
I52	Other heart disorders in diseases classified elsewhere	C9	0.000967736
J14	Pneumonia due to Haemophilus influenzae	C10	0.000967736
J68	Respiratory conditions due to inhalation of chemicals, gases, fumes and vapours	C10	0.000967736
J82	Pulmonary eosinophilia, not elsewhere classified	C10	0.000967736
J91	Pleural effusion in conditions classified elsewhere	C10	0.000967736
L00	Staphylococcal scalded skin syndrome	C12	0.000967736
L01	Impetigo	C12	0.000967736
L12	Pemphigoid	C12	0.000967736
L13	Other bullous disorders	C12	0.000967736
L64	Androgenic alopecia	C12	0.000967736
L74	Eccrine sweat disorders	C12	0.000967736
M30	Polyarteritis nodosa and related conditions	C13	0.000967736
M68	Disorders of synovium and tendon in diseases classified elsewhere	C13	0.000967736
M82	Osteoporosis in diseases classified elsewhere	C13	0.000967736
M96	Postprocedural musculoskeletal disorders, not elsewhere classified	C13	0.000967736
N01	Rapidly progressive nephritic syndrome	C14	0.000967736
N06	Isolated proteinuria with specified morphological lesion	C14	0.000967736

## Sheet: Female_ICD_China
ICD-10	English	Chapter	Proportion(%)
I10	Essential (primary) hypertension	C9	15.4606
K29	Gastritis and duodenitis	C11	7.31692
E78	Disorders of lipoprotein metabolism and other lipidaemias	C4	6.64241
I25	Chronic ischaemic heart disease	C9	6.62137
D25	Leiomyoma of uterus	C2	6.20676
M47	Spondylosis	C13	6.16963
K80	Cholelithiasis	C11	5.97285
M51	Other intervertebral disc disorders	C13	5.73027
E11	Type 2 diabetes mellitus	C4	5.69066
K76	Other diseases of liver	C11	5.24264
I63	Cerebral infarction	C9	4.88372
N72	Inflammatory disease of cervix uteri	C14	4.25872
D64	Other anaemias	C3	3.60648
I50	Heart failure	C9	3.56688
N73	Other female pelvic inflammatory diseases	C14	3.46168
H81	Disorders of vestibular function	C8	3.354
I84	Haemorrhoids	C9	3.21044
J20	Acute bronchitis	C10	2.24755
N83	Noninflammatory disorders of ovary, fallopian tube and broad ligament	C14	2.18196
M50	Cervical disc disorders	C13	2.13121
G45	Transient cerebral ischaemic attacks and related syndromes	C6	2.04087
I49	Other cardiac arrhythmias	C9	2.01859
J06	Acute upper respiratory infections of multiple and unspecified sites	C10	1.97032
J18	Pneumonia, organism unspecified	C10	1.92577
N93	Other abnormal uterine and vaginal bleeding	C14	1.8973
I70	Atherosclerosis	C9	1.88987
E87	Other disorders of fluid, electrolyte and acid-base balance	C4	1.82428
I67	Other cerebrovascular diseases	C9	1.80819
D50	Iron deficiency anaemia	C3	1.68319
G99	Other disorders of nervous system in diseases classified elsewhere	C6	1.65349
K81	Cholecystitis	C11	1.6275
M19	Other arthrosis	C13	1.50126
N84	Polyp of female genital tract	C14	1.49383
I20	Angina pectoris	C9	1.47898
N76	Other inflammation of vagina and vulva	C14	1.4765
N39	Other disorders of urinary system	C14	1.42205
K31	Other diseases of stomach and duodenum	C11	1.17576
K82	Other diseases of gallbladder	C11	1.16709
N80	Endometriosis	C14	1.14234
K52	Other noninfective gastroenteritis and colitis	C11	1.13739
N70	Salpingitis and oophoritis	C14	1.11511
N20	Calculus of kidney and ureter	C14	1.11388
J98	Other respiratory disorders	C10	1.10645
E72	Other disorders of amino-acid metabolism	C4	1.05323
J31	Chronic rhinitis, nasopharyngitis and pharyngitis	C10	1.05199
M48	Other spondylopathies	C13	1.02848
E04	Other nontoxic goitre	C4	1.01486
I65	Occlusion and stenosis of precerebral arteries, not resulting in cerebral infarction	C9	1.01115
M54	Dorsalgia	C13	1.00125
N85	Other noninflammatory disorders of uterus, except cervix	C14	1.00001
D24	Benign neoplasm of breast	C2	0.992587
K62	Other diseases of anus and rectum	C11	0.987636
G63	Polyneuropathy in diseases classified elsewhere	C6	0.931942
C50	Malignant neoplasm of breast	C2	0.892338
K35	Acute appendicitis	C11	0.892338
G55	Nerve root and plexus compressions in diseases classified elsewhere	C6	0.878724
G54	Nerve root and plexus disorders	C6	0.87006
E03	Other hypothyroidism	C4	0.847783
J32	Chronic sinusitis	C10	0.847783
N88	Other noninflammatory disorders of cervix uteri	C14	0.793327
N28	Other disorders of kidney and ureter, not elsewhere classified	C14	0.789614
B18	Chronic viral hepatitis	C1	0.771049
G44	Other headache syndromes	C6	0.740108
N62	Hypertrophy of breast	C14	0.73392
J44	Other chronic obstructive pulmonary disease	C10	0.725257
N60	Benign mammary dysplasia	C14	0.715355
D18	Haemangioma and lymphangioma, any site	C2	0.683177
K60	Fissure and fistula of anal and rectal regions	C11	0.683177
M17	Gonarthrosis [arthrosis of knee]	C13	0.6708
E14	Unspecified diabetes mellitus	C4	0.648523
I51	Complications and ill-defined descriptions of heart disease	C9	0.638622
D70	Agranulocytosis	C3	0.621295
J45	Asthma	C10	0.616344
N13	Obstructive and reflux uropathyC	C14	0.613869
M06	Other rheumatoid arthritis	C13	0.60273
C53	Malignant neoplasm of cervix uteri	C2	0.596542
J42	Unspecified chronic bronchitis	C10	0.592829
D17	Benign lipomatous neoplasm	C2	0.585403
I79	Disorders of arteries, arterioles and capillaries in diseases classified elsewhere	C9	0.574265
N08	Glomerular disorders in diseases classified elsewhere	C14	0.556938
K21	Gastro-oesophageal reflux disease	C11	0.542086
H11	Other disorders of conjunctiva	C7	0.533422
K25	Gastric ulcer	C11	0.532185
E05	Thyrotoxicosis [hyperthyroidism]	C4	0.530947
M65	Synovitis and tenosynovitis	C13	0.52971
M81	Osteoporosis without pathological fracture	C13	0.525997
J34	Other disorders of nose and nasal sinuses	C10	0.519808
E06	Thyroiditis	C4	0.51362
B02	Zoster [herpes zoster]	C1	0.504957
D27	Benign neoplasm of ovary	C2	0.497531
I61	Intracerebral haemorrhage	C9	0.493818
D26	Other benign neoplasms of uterus	C2	0.49258
I69	Sequelae of cerebrovascular disease	C9	0.491343
K85	Acute pancreatitis	C11	0.480204
G51	Facial nerve disorders	C6	0.474016
I83	Varicose veins of lower extremities	C9	0.46659
J94	Other pleural conditions	C10	0.457926
K63	Other diseases of intestine	C11	0.457926
M89	Other disorders of bone	C13	0.457926
H36	Retinal disorders in diseases classified elsewhere	C7	0.451738
F41	Other anxiety disorders	C5	0.449263
H26	Other cataract	C7	0.444312
N71	Inflammatory disease of uterus, except cervix	C14	0.443075
K65	Peritonitis	C11	0.436887
N10	Acute tubulo-interstitial nephritis	C14	0.428223
N81	Female genital prolapse	C14	0.426985
K74	Fibrosis and cirrhosis of liver	C11	0.415847
I47	Paroxysmal tachycardia	C9	0.414609
K56	Paralytic ileus and intestinal obstruction without hernia	C11	0.414609
A16	Respiratory tuberculosis, not confirmed bacteriologically or histologically	C1	0.400995
I11	Hypertensive heart disease	C9	0.400995
K26	Duodenal ulcer	C11	0.39852
N75	Diseases of Bartholin gland	C14	0.39852
B16	Acute hepatitis B	C1	0.394807
F45	Somatoform disorders	C5	0.388619
J38	Diseases of vocal cords and larynx, not elsewhere classified	C10	0.387381
H66	Suppurative and unspecified otitis media	C8	0.383668
H91	Other hearing loss	C8	0.379955
E77	Disorders of glycoprotein metabolism	C4	0.376242
H52	Disorders of refraction and accommodation	C7	0.373767
H25	Senile cataract	C7	0.368816
N87	Dysplasia of cervix uteri	C14	0.362628
F20	Schizophrenia	C5	0.360153
M13	Other arthritis	C13	0.355202
N03	Chronic nephritic syndrome	C14	0.355202
A49	Bacterial infection of unspecified site	C1	0.353965
H35	Other retinal disorders	C7	0.353965
D69	Purpura and other haemorrhagic conditions	C3	0.352727
J40	Bronchitis, not specified as acute or chronic	C10	0.344064
H90	Conductive and sensorineural hearing loss	C8	0.331687
G47	Sleep disorders	C6	0.325499
E02	Subclinical iodine-deficiency hypothyroidism	C4	0.324261
J47	Bronchiectasis	C10	0.320549
M75	Shoulder lesions	C13	0.319311
N30	Cystitis	C14	0.30941
C73	Malignant neoplasm of thyroid gland	C2	0.306934
M25	Other joint disorders, not elsewhere classified	C13	0.305697
J03	Acute tonsillitis	C10	0.303222
E79	Disorders of purine and pyrimidine metabolism	C4	0.300746
N95	Menopausal and other perimenopausal disorders	C14	0.297033
K92	Other diseases of digestive system	C11	0.289608
N18	Chronic kidney disease	C14	0.284657
J15	Bacterial pneumonia, not elsewhere classified	C10	0.273518
M23	Internal derangement of knee	C13	0.272281
K83	Other diseases of biliary tract	C11	0.26733
G43	Migraine	C6	0.262379
J43	Emphysema	C10	0.262379
D06	Carcinoma in situ of cervix uteri	C2	0.259904
F32	Depressive episode	C5	0.258667
I64	Stroke, not specified as haemorrhage or infarction	C9	0.256191
G40	Epilepsy	C6	0.254954
J11	Influenza, virus not identified	C10	0.247528
H04	Disorders of lacrimal system	C7	0.24629
N92	Excessive, frequent and irregular menstruation	C14	0.243815
G93	Other disorders of brain	C6	0.24134
M71	Other bursopathies	C13	0.237627
N77	Vulvovaginal ulceration and inflammation in diseases classified elsewhere	C14	0.237627
K59	Other functional intestinal disorders	C11	0.236389
N89	Other noninflammatory disorders of vagina	C14	0.230201
G56	Mononeuropathies of upper limb	C6	0.22525
B17	Other acute viral hepatitis	C1	0.224013
H43	Disorders of vitreous body	C7	0.222775
N64	Other disorders of breast	C14	0.217824
I48	Atrial fibrillation and flutter	C9	0.214112
N86	Erosion and ectropion of cervix uteri	C14	0.214112
N34	Urethritis and urethral syndrome	C14	0.211636
J21	Acute bronchiolitis	C10	0.209161
M67	Other disorders of synovium and tendon	C13	0.209161
C34	Malignant neoplasm of bronchus and lung	C2	0.201735
H93	Other disorders of ear, not elsewhere classified	C8	0.201735
I80	Phlebitis and thrombophlebitis	C9	0.200498
L30	Other dermatitis	C12	0.200498
K61	Abscess of anal and rectal regions	C11	0.19926
H65	Nonsuppurative otitis media	C8	0.196785
D34	Benign neoplasm of thyroid gland	C2	0.191834
I60	Subarachnoid haemorrhage	C9	0.191834
J84	Other interstitial pulmonary diseases	C10	0.190596
D53	Other nutritional anaemias	C3	0.189359
K22	Other diseases of oesophagus	C11	0.185646
C54	Malignant neoplasm of corpus uteri	C2	0.181933
H40	Glaucoma	C7	0.174507
I45	Other conduction disorders	C9	0.173269
A18	Tuberculosis of other organs	C1	0.168319
J02	Acute pharyngitis	C10	0.162131
K36	Other appendicitis	C11	0.162131
J04	Acute laryngitis and tracheitis	C10	0.160893
K66	Other disorders of peritoneum	C11	0.160893
N94	Pain and other conditions associated with female genital organs and menstrual cycle	C14	0.159655
J35	Chronic diseases of tonsils and adenoids	C10	0.158418
B37	Candidiasis	C1	0.155943
C56	Malignant neoplasm of ovary	C2	0.155943
B49	Unspecified mycosis	C1	0.150992
N91	Absent, scanty and rare menstruation	C14	0.150992
K40	Inguinal hernia	C11	0.149754
D48	Neoplasm of uncertain or unknown behaviour of other and unspecified sites	C2	0.147279
L02	Cutaneous abscess, furuncle and carbuncle	C12	0.146041
L08	Other local infections of skin and subcutaneous tissue	C12	0.146041
H10	Conjunctivitis	C7	0.143566
H34	Retinal vascular occlusions	C7	0.143566
J30	Vasomotor and allergic rhinitis	C10	0.141091
J33	Nasal polyp	C10	0.141091
H16	Keratitis	C7	0.139853
J96	Respiratory failure, not elsewhere classified	C10	0.139853
K71	Toxic liver disease	C11	0.139853
L40	Psoriasis	C12	0.139853
D32	Benign neoplasm of meninges	C2	0.138616
M79	Other soft tissue disorders, not elsewhere classified	C13	0.138616
L50	Urticaria	C12	0.137378
I40	Acute myocarditis	C9	0.13614
M05	Seropositive rheumatoid arthritis	C13	0.13614
I15	Secondary hypertension	C9	0.134903
N04	Nephrotic syndrome	C14	0.134903
I00	Rheumatic fever without mention of heart involvement	C9	0.133665
E83	Disorders of mineral metabolism	C4	0.13119
C16	Malignant neoplasm of stomach	C2	0.129952
D35	Benign neoplasm of other and unspecified endocrine glands	C2	0.129952
H02	Other disorders of eyelid	C7	0.128714
M53	Other dorsopathies, not elsewhere classified	C13	0.126239
N63	Unspecified lump in breast	C14	0.126239
N90	Other noninflammatory disorders of vulva and perineum	C14	0.126239
I42	Cardiomyopathy	C9	0.125002
K20	Oesophagitis	C11	0.125002
A59	Trichomoniasis	C1	0.123764
D39	Neoplasm of uncertain or unknown behaviour of female genital organs	C2	0.123764
M87	Osteonecrosis	C13	0.123764
D16	Benign neoplasm of bone and articular cartilage	C2	0.122526
E23	Hypofunction and other disorders of pituitary gland	C4	0.122526
G90	Disorders of autonomic nervous system	C6	0.122526
I66	Occlusion and stenosis of cerebral arteries, not resulting in cerebral infarction	C9	0.122526
L72	Follicular cysts of skin and subcutaneous tissue	C12	0.122526
I24	Other acute ischaemic heart diseases	C9	0.120051
M35	Other systemic involvement of connective tissue	C13	0.120051
I27	Other pulmonary heart diseases	C9	0.116338
D86	Sarcoidosis	C3	0.112625
E66	Obesity	C4	0.11015
L23	Allergic contact dermatitis	C12	0.108912
K05	Gingivitis and periodontal diseases	C11	0.107675
D73	Diseases of spleen	C3	0.106437
M46	Other inflammatory spondylopathies	C13	0.106437
F44	Dissociative [conversion] disorders	C5	0.103962
M12	Other specific arthropathies	C13	0.102724
D28	Benign neoplasm of other and unspecified female genital organs	C2	0.101486
B90	Sequelae of tuberculosis	C1	0.100249
M24	Other specific joint derangements	C13	0.100249
H20	Iridocyclitis	C7	0.0990111
I09	Other rheumatic heart diseases	C9	0.0990111
I44	Atrioventricular and left bundle-branch block	C9	0.0977735
I95	Hypotension	C9	0.0977735
K27	Peptic ulcer, site unspecified	C11	0.0977735
K72	Hepatic failure, not elsewhere classified	C11	0.0977735
M32	Systemic lupus erythematosus	C13	0.0977735
C78	Secondary malignant neoplasm of respiratory and digestive organs	C2	0.0965358
G31	Other degenerative diseases of nervous system, not elsewhere classified	C6	0.0965358
J00	Acute nasopharyngitis [common cold]	C10	0.0965358
K30	Functional dyspepsia	C11	0.0965358
D36	Benign neoplasm of other and unspecified sites	C2	0.0952982
F48	Other neurotic disorders	C5	0.0952982
I21	Acute myocardial infarction	C9	0.0952982
H47	Other disorders of optic [2nd] nerve and visual pathways	C7	0.0940606
I31	Other diseases of pericardium	C9	0.0940606
N61	Inflammatory disorders of breast	C14	0.0940606
A04	Other bacterial intestinal infections	C1	0.0915853
A53	Other and unspecified syphilis	C1	0.0915853
C79	Secondary malignant neoplasm of other and unspecified sites	C2	0.0915853
K75	Other inflammatory liver diseases	C11	0.0915853
M43	Other deforming dorsopathies	C13	0.0915853
G58	Other mononeuropathies	C6	0.0903477
D72	Other disorders of white blood cells	C3	0.08911
A09	Other gastroenteritis and colitis of infectious and unspecified origin	C1	0.0878724
G95	Other diseases of spinal cord	C6	0.0878724
D62	Acute posthaemorrhagic anaemia	C3	0.0866347
I12	Hypertensive renal disease	C9	0.0866347
G62	Other polyneuropathies	C6	0.0853971
H60	Otitis externa	C8	0.0853971
K04	Diseases of pulp and periapical tissues	C11	0.0841595
K51	Ulcerative colitis	C11	0.0841595
M20	Acquired deformities of fingers and toes	C13	0.0841595
E07	Other disorders of thyroid	C4	0.0829218
E16	Other disorders of pancreatic internal secretion	C4	0.0792089
J37	Chronic laryngitis and laryngotracheitis	C10	0.0792089
I43	Cardiomyopathy in diseases classified elsewhere	C9	0.0779713
B19	Unspecified viral hepatitis	C1	0.0767336
H33	Retinal detachments and breaks	C7	0.0767336
N19	Unspecified kidney failure	C14	0.0767336
D13	Benign neoplasm of other and ill-defined parts of digestive system	C2	0.075496
M22	Disorders of patella	C13	0.075496
C22	Malignant neoplasm of liver and intrahepatic bile ducts	C2	0.0742583
D12	Benign neoplasm of colon, rectum, anus and anal canal	C2	0.0742583
I87	Other disorders of veins	C9	0.0742583
N36	Other disorders of urethra	C14	0.0730207
C20	Malignant neoplasm of rectum	C2	0.0705454
M77	Other enthesopathies	C13	0.0705454
M72	Fibroblastic disorders	C13	0.0693078
N02	Recurrent and persistent haematuria	C14	0.0693078
E10	Type 1 diabetes mellitus	C4	0.0680701
I88	Nonspecific lymphadenitis	C9	0.0680701
E55	Vitamin D deficiency	C4	0.0668325
A15	Respiratory tuberculosis, bacteriologically and histologically confirmed	C1	0.0655949
D23	Other benign neoplasms of skin	C2	0.0655949
I05	Rheumatic mitral valve diseases	C9	0.0655949
M86	Osteomyelitis	C13	0.0643572
C77	Secondary and unspecified malignant neoplasm of lymph nodes	C2	0.0631196
J69	Pneumonitis due to solids and liquids	C10	0.0631196
M60	Myositis	C13	0.061882
M85	Other disorders of bone density and structure	C13	0.061882
B00	Herpesviral [herpes simplex] infections	C1	0.0606443
G50	Disorders of trigeminal nerve	C6	0.0606443
G91	Hydrocephalus	C6	0.0606443
J05	Acute obstructive laryngitis [croup] and epiglottitis	C10	0.0606443
K11	Diseases of salivary glands	C11	0.0606443
C18	Malignant neoplasm of colon	C2	0.0594067
C80	Malignant neoplasm, without specification of site	C2	0.058169
J01	Acute sinusitis	C10	0.058169
L27	Dermatitis due to substances taken internally	C12	0.058169
F07	Personality and behavioural disorders due to brain disease, damage and dysfunction	C5	0.0569314
C64	Malignant neoplasm of kidney, except renal pelvis	C2	0.0556938
L03	Cellulitis	C12	0.0556938
M45	Ankylosing spondylitis	C13	0.0519808
D11	Benign neoplasm of major salivary glands	C2	0.0507432
K58	Irritable bowel syndrome	C11	0.0507432
H06	Disorders of lacrimal system and orbit in diseases classified elsewhere	C7	0.0495056
I77	Other disorders of arteries and arterioles	C9	0.0495056
K57	Diverticular disease of intestine	C11	0.0495056
B91	Sequelae of poliomyelitis	C1	0.0482679
D10	Benign neoplasm of mouth and pharynx	C2	0.0482679
F43	Reaction to severe stress, and adjustment disorders	C5	0.0482679
J39	Other diseases of upper respiratory tract	C10	0.0482679
K37	Unspecified appendicitis	C11	0.0482679
N11	Chronic tubulo-interstitial nephritis	C14	0.0482679
N23	Unspecified renal colic	C14	0.0482679
E13	Other specified diabetes mellitus	C4	0.0470303
H72	Perforation of tympanic membrane	C8	0.0470303
I85	Oesophageal varices	C9	0.0470303
M07	Psoriatic and enteropathic arthropathies	C13	0.0470303
M94	Other disorders of cartilage	C13	0.0470303
G59	Mononeuropathy in diseases classified elsewhere	C6	0.0457926
K12	Stomatitis and related lesions	C11	0.0457926
L29	Pruritus	C12	0.044555
M15	Polyarthrosis	C13	0.044555
N05	Unspecified nephritic syndrome	C14	0.044555
D33	Benign neoplasm of brain and other parts of central nervous system	C2	0.0433174
A41	Other sepsis	C1	0.0420797
A46	Erysipelas	C1	0.0420797
L52	Erythema nodosum	C12	0.0420797
N21	Calculus of lower urinary tract	C14	0.0420797
E27	Other disorders of adrenal gland	C4	0.0408421
I35	Nonrheumatic aortic valve disorders	C9	0.0408421
I72	Other aneurysm and dissection	C9	0.0408421
N97	Female infertility	C14	0.0408421
A54	Gonococcal infection	C1	0.0396045
B35	Dermatophytosis	C1	0.0396045
C23	Malignant neoplasm of gallbladder	C2	0.0396045
C85	Other and unspecified types of non-Hodgkin lymphoma	C2	0.0396045
D37	Neoplasm of uncertain or unknown behaviour of oral cavity and digestive organs	C2	0.0396045
D44	Neoplasm of uncertain or unknown behaviour of endocrine glands	C2	0.0396045
D75	Other diseases of blood and blood-forming organs	C3	0.0396045
I62	Other nontraumatic intracranial haemorrhage	C9	0.0396045
I82	Other venous embolism and thrombosis	C9	0.0396045
I98	Other disorders of circulatory system in diseases classified elsewhere	C9	0.0396045
J93	Pneumothorax	C10	0.0396045
D51	Vitamin B12 deficiency anaemia	C3	0.0383668
F51	Nonorganic sleep disorders	C5	0.0383668
G73	Disorders of myoneural junction and muscle in diseases classified elsewhere	C6	0.0383668
H44	Disorders of globe	C7	0.0383668
I74	Arterial embolism and thrombosis	C9	0.0383668
L80	Vitiligo	C12	0.0383668
D61	Other aplastic anaemias	C3	0.0371292
F31	Bipolar affective disorder	C5	0.0371292
G37	Other demyelinating diseases of central nervous system	C6	0.0371292
H49	Paralytic strabismus	C7	0.0371292
H53	Visual disturbances	C7	0.0371292
I38	Endocarditis, valve unspecified	C9	0.0371292
J36	Peritonsillar abscess	C10	0.0371292
L25	Unspecified contact dermatitis	C12	0.0371292
L28	Lichen simplex chronicus and prurigo	C12	0.0371292
M41	Scoliosis	C13	0.0371292
N15	Other renal tubulo-interstitial diseases	C14	0.0371292
N17	Acute renal failure	C14	0.0371292
D05	Carcinoma in situ of breast	C2	0.0358915
G57	Mononeuropathies of lower limb	C6	0.0358915
I08	Multiple valve diseases	C9	0.0358915
K13	Other diseases of lip and oral mucosa	C11	0.0358915
L04	Acute lymphadenitis	C12	0.0358915
M10	Gout	C13	0.0358915
N99	Postprocedural disorders of genitourinary system, not elsewhere classified	C14	0.0358915
C15	Malignant neoplasm of oesophagus	C2	0.0346539
D21	Other benign neoplasms of connective and other soft tissue	C2	0.0346539
E46	Unspecified protein-energy malnutrition	C4	0.0346539
G20	Parkinson disease	C6	0.0346539
H54	Visual impairment including blindness (binocular or monocular)	C7	0.0346539
K09	Cysts of oral region, not elsewhere classified	C11	0.0346539
K86	Other diseases of pancreas	C11	0.0346539
K91	Postprocedural disorders of digestive system, not elsewhere classified	C11	0.0346539
N00	Acute nephritic syndrome	C14	0.0346539
D14	Benign neoplasm of middle ear and respiratory system	C2	0.0334163
E88	Other metabolic disorders	C4	0.0334163
G04	Encephalitis, myelitis and encephalomyelitis	C6	0.0334163
J81	Pulmonary oedema	C10	0.0334163
M62	Other disorders of muscle	C13	0.0334163
A03	Shigellosis	C1	0.0321786
E53	Deficiency of other B group vitamins	C4	0.0321786
E86	Volume depletion	C4	0.0321786
I07	Rheumatic tricuspid valve diseases	C9	0.0321786
I71	Aortic aneurysm and dissection	C9	0.0321786
L98	Other disorders of skin and subcutaneous tissue, not elsewhere classified	C12	0.0321786
A86	Unspecified viral encephalitis	C1	0.030941
B08	Other viral infections characterized by skin and mucous membrane lesions, not elsewhere classified	C1	0.030941
B34	Viral infection of unspecified site	C1	0.030941
E21	Hyperparathyroidism and other disorders of parathyroid gland	C4	0.030941
H05	Disorders of orbit	C7	0.030941
H50	Other strabismus	C7	0.030941
I73	Other peripheral vascular diseases	C9	0.030941
K43	Ventral hernia	C11	0.030941
M21	Other acquired deformities of limbs	C13	0.030941
M70	Soft tissue disorders related to use, overuse and pressure	C13	0.030941
N32	Other disorders of bladder	C14	0.030941
A98	Other viral haemorrhagic fevers, not elsewhere classified	C1	0.0297033
D56	Thalassaemia	C3	0.0297033
G94	Other disorders of brain in diseases classified elsewhere	C6	0.0297033
H19	Disorders of sclera and cornea in diseases classified elsewhere	C7	0.0297033
H46	Optic neuritis	C7	0.0297033
B07	Viral warts	C1	0.0284657
B97	Viral agents as the cause of diseases classified to other chapters	C1	0.0284657
C55	Malignant neoplasm of uterus, part unspecified	C2	0.0284657
G25	Other extrapyramidal and movement disorders	C6	0.0284657
H21	Other disorders of iris and ciliary body	C7	0.0284657
H61	Other disorders of external ear	C8	0.0284657
H70	Mastoiditis and related conditions	C8	0.0284657
I26	Pulmonary embolism	C9	0.0284657
E34	Other endocrine disorders	C4	0.0272281
E70	Disorders of aromatic amino-acid metabolism	C4	0.0272281
G96	Other disorders of central nervous system	C6	0.0272281
I34	Nonrheumatic mitral valve disorders	C9	0.0272281
L90	Atrophic disorders of skin	C12	0.0272281
B99	Other and unspecified infectious diseases	C1	0.0259904
C25	Malignant neoplasm of pancreas	C2	0.0259904
E26	Hyperaldosteronism	C4	0.0259904
H18	Other disorders of cornea	C7	0.0259904
D68	Other coagulation defects	C3	0.0247528
E24	Cushing syndrome	C4	0.0247528
G53	Cranial nerve disorders in diseases classified elsewhere	C6	0.0247528
M80	Osteoporosis with pathological fracture	C13	0.0247528
E75	Disorders of sphingolipid metabolism and other lipid storage disorders	C4	0.0235151
F06	Other mental disorders due to brain damage and dysfunction and to physical disease	C5	0.0235151
M49	Spondylopathies in diseases classified elsewhere	C13	0.0235151
M84	Disorders of continuity of bone	C13	0.0235151
N12	Tubulo-interstitial nephritis, not specified as acute or chronic	C14	0.0235151
N26	Unspecified contracted kidney	C14	0.0235151
A56	Other sexually transmitted chlamydial diseases	C1	0.0222775
C67	Malignant neoplasm of bladder	C2	0.0222775
C71	Malignant neoplasm of brain	C2	0.0222775
C76	Malignant neoplasm of other and ill-defined sites	C2	0.0222775
G72	Other myopathies	C6	0.0222775
I97	Postprocedural disorders of circulatory system, not elsewhere classified	C9	0.0222775
K41	Femoral hernia	C11	0.0222775
K67	Disorders of peritoneum in infectious diseases classified elsewhere	C11	0.0222775
M33	Dermatopolymyositis	C13	0.0222775
C24	Malignant neoplasm of other and unspecified parts of biliary tract	C2	0.0210399
C92	Myeloid leukaemia	C2	0.0210399
D22	Melanocytic naevi	C2	0.0210399
D38	Neoplasm of uncertain or unknown behaviour of middle ear and respiratory and intrathoracic organs	C2	0.0210399
G82	Paraplegia and tetraplegia	C6	0.0210399
H28	Cataract and other disorders of lens in diseases classified elsewhere	C7	0.0210399
J92	Pleural plaque	C10	0.0210399
C44	Other malignant neoplasms of skin	C2	0.0198022
D46	Myelodysplastic syndromes	C2	0.0198022
E00	Congenital iodine-deficiency syndrome	C4	0.0198022
E80	Disorders of porphyrin and bilirubin metabolism	C4	0.0198022
H00	Hordeolum and chalazion	C7	0.0198022
K08	Other disorders of teeth and supporting structures	C11	0.0198022
M16	Coxarthrosis [arthrosis of hip]	C13	0.0198022
F10	Mental and behavioural disorders due to use of alcohol	C5	0.0185646
G70	Myasthenia gravis and other myoneural disorders	C6	0.0185646
H27	Other disorders of lens	C7	0.0185646
I46	Cardiac arrest	C9	0.0185646
D52	Folate deficiency anaemia	C3	0.0173269
E22	Hyperfunction of pituitary gland	C4	0.0173269
E50	Vitamin A deficiency	C4	0.0173269
J13	Pneumonia due to Streptococcus pneumoniae	C10	0.0173269
L57	Skin changes due to chronic exposure to nonionizing radiation	C12	0.0173269
M31	Other necrotizing vasculopathies	C13	0.0173269
N31	Neuromuscular dysfunction of bladder, not elsewhere classified	C14	0.0173269
C90	Multiple myeloma and malignant plasma cell neoplasms	C2	0.0160893
D07	Carcinoma in situ of other and unspecified genital organs	C2	0.0160893
D47	Other neoplasms of uncertain or unknown behaviour of lymphoid, haematopoietic and related tissue	C2	0.0160893
E01	Iodine-deficiency-related thyroid disorders and allied conditions	C4	0.0160893
E71	Disorders of branched-chain amino-acid metabolism and fatty-acid metabolism	C4	0.0160893
G06	Intracranial and intraspinal abscess and granuloma	C6	0.0160893
H62	Disorders of external ear in diseases classified elsewhere	C8	0.0160893
I86	Varicose veins of other sites	C9	0.0160893
K14	Diseases of tongue	C11	0.0160893
K44	Diaphragmatic hernia	C11	0.0160893
M00	Pyogenic arthritis	C13	0.0160893
N29	Other disorders of kidney and ureter in diseases classified elsewhere	C14	0.0160893
N74	Female pelvic inflammatory disorders in diseases classified elsewhere	C14	0.0160893
D30	Benign neoplasm of urinary organs	C2	0.0148517
F33	Recurrent depressive disorder	C5	0.0148517
H01	Other inflammation of eyelid	C7	0.0148517
H17	Corneal scars and opacities	C7	0.0148517
J85	Abscess of lung and mediastinum	C10	0.0148517
J90	Pleural effusion, not elsewhere classified	C10	0.0148517
K55	Vascular disorders of intestine	C11	0.0148517
K70	Alcoholic liver disease	C11	0.0148517
K73	Chronic hepatitis, not elsewhere classified	C11	0.0148517
L24	Irritant contact dermatitis	C12	0.0148517
L91	Hypertrophic disorders of skin	C12	0.0148517
M61	Calcification and ossification of muscle	C13	0.0148517
A75	Typhus fever	C1	0.013614
C11	Malignant neoplasm of nasopharynx	C2	0.013614
C48	Malignant neoplasm of retroperitoneum and peritoneum	C2	0.013614
C95	Leukaemia of unspecified cell type	C2	0.013614
F99	Mental disorder, not otherwise specified	C5	0.013614
H73	Other disorders of tympanic membrane	C8	0.013614
K00	Disorders of tooth development and eruption	C11	0.013614
L20	Atopic dermatitis	C12	0.013614
L51	Erythema multiforme	C12	0.013614
M01	Direct infections of joint in infectious and parasitic diseases classified elsewhere	C13	0.013614
M34	Systemic sclerosis	C13	0.013614
M93	Other osteochondropathies	C13	0.013614
A23	Brucellosis	C1	0.0123764
A63	Other predominantly sexually transmitted diseases, not elsewhere classified	C1	0.0123764
C57	Malignant neoplasm of other and unspecified female genital organs	C2	0.0123764
F39	Unspecified mood [affective] disorder	C5	0.0123764
G24	Dystonia	C6	0.0123764
G52	Disorders of other cranial nerves	C6	0.0123764
G81	Hemiplegia	C6	0.0123764
H71	Cholesteatoma of middle ear	C8	0.0123764
I32	Pericarditis in diseases classified elsewhere	C9	0.0123764
K07	Dentofacial anomalies [including malocclusion]	C11	0.0123764
K42	Umbilical hernia	C11	0.0123764
K77	Liver disorders in diseases classified elsewhere	C11	0.0123764
L89	Decubitus ulcer and pressure area	C12	0.0123764
M76	Enthesopathies of lower limb, excluding foot	C13	0.0123764
M90	Osteopathies in diseases classified elsewhere	C13	0.0123764
A17	Tuberculosis of nervous system	C1	0.0111388
A87	Viral meningitis	C1	0.0111388
C17	Malignant neoplasm of small intestine	C2	0.0111388
D15	Benign neoplasm of other and unspecified intrathoracic organs	C2	0.0111388
E89	Postprocedural endocrine and metabolic disorders, not elsewhere classified	C4	0.0111388
F01	Vascular dementia	C5	0.0111388
F02	Dementia in other diseases classified elsewhere	C5	0.0111388
F30	Manic episode	C5	0.0111388
H13	Disorders of conjunctiva in diseases classified elsewhere	C7	0.0111388
H57	Other disorders of eye and adnexa	C7	0.0111388
H74	Other disorders of middle ear and mastoid	C8	0.0111388
I01	Rheumatic fever with heart involvement	C9	0.0111388
I06	Rheumatic mitral valve diseases	C9	0.0111388
I81	Portal vein thrombosis	C9	0.0111388
J12	Viral pneumonia, not elsewhere classified	C10	0.0111388
J99	Respiratory disorders in diseases classified elsewhere	C10	0.0111388
K23	Disorders of oesophagus in diseases classified elsewhere	C11	0.0111388
L97	Ulcer of lower limb, not elsewhere classified	C12	0.0111388
A19	Miliary tuberculosis	C1	0.00990111
A51	Early syphilis	C1	0.00990111
B26	Mumps	C1	0.00990111
C51	Malignant neoplasm of vulva	C2	0.00990111
D41	Neoplasm of uncertain or unknown behaviour of urinary organs	C2	0.00990111
D43	Neoplasm of uncertain or unknown behaviour of brain and central nervous system	C2	0.00990111
F23	Acute and transient psychotic disorders	C5	0.00990111
H68	Eustachian salpingitis and obstruction	C8	0.00990111
I33	Acute and subacute endocarditis	C9	0.00990111
I89	Other noninfective disorders of lymphatic vessels and lymph nodes	C9	0.00990111
K02	Dental caries	C11	0.00990111
K06	Other disorders of gingiva and edentulous alveolar ridge	C11	0.00990111
K38	Other diseases of appendix	C11	0.00990111
L73	Other follicular disorders	C12	0.00990111
M95	Other acquired deformities of musculoskeletal system and connective tissue	C13	0.00990111
N25	Disorders resulting from impaired renal tubular function	C14	0.00990111
N35	Urethral stricture	C14	0.00990111
A71	Trachoma	C1	0.00866347
A74	Other diseases caused by chlamydiae	C1	0.00866347
B30	Viral conjunctivitis	C1	0.00866347
C43	Malignant melanoma of skin	C2	0.00866347
D59	Acquired haemolytic anaemia	C3	0.00866347
E20	Hypoparathyroidism	C4	0.00866347
E65	Localized adiposity	C4	0.00866347
G01	Meningitis in bacterial diseases classified elsewhere	C6	0.00866347
G03	Meningitis due to other and unspecified causes	C6	0.00866347
G05	Encephalitis, myelitis and encephalomyelitis in diseases classified elsewhere	C6	0.00866347
G41	Status epilepticus	C6	0.00866347
I36	Nonrheumatic tricuspid valve disorders	C9	0.00866347
J46	Status asthmaticus	C10	0.00866347
J86	Pyothorax	C10	0.00866347
N82	Fistulae involving female genital tract	C14	0.00866347
A01	Typhoid and paratyphoid fevers	C1	0.00742583
A02	Other salmonella infections	C1	0.00742583
B15	Acute hepatitis A	C1	0.00742583
B24	Unspecified human immunodeficiency virus [HIV] disease	C1	0.00742583
B43	Chromomycosis and phaeomycotic abscess	C1	0.00742583
B44	Aspergillosis	C1	0.00742583
B96	Other specified bacterial agents as the cause of diseases classified to other chapters	C1	0.00742583
C21	Malignant neoplasm of anus and anal canal	C2	0.00742583
C37	Malignant neoplasm of thymus	C2	0.00742583
C82	Follicular lymphoma	C2	0.00742583
F95	Tic disorders	C5	0.00742583
G12	Spinal muscular atrophy and related syndromes	C6	0.00742583
G32	Other degenerative disorders of nervous system in diseases classified elsewhere	C6	0.00742583
G36	Other acute disseminated demyelination	C6	0.00742583
G61	Inflammatory polyneuropathy	C6	0.00742583
G71	Primary disorders of muscles	C6	0.00742583
H30	Chorioretinal inflammation	C7	0.00742583
J80	Adult respiratory distress syndrome	C10	0.00742583
K03	Other diseases of hard tissues of teeth	C11	0.00742583
K45	Other abdominal hernia	C11	0.00742583
K46	Unspecified abdominal hernia	C11	0.00742583
K93	Disorders of other digestive organs in diseases classified elsewhere	C11	0.00742583
L42	Pityriasis rosea	C12	0.00742583
L82	Seborrhoeic keratosis	C12	0.00742583
L92	Granulomatous disorders of skin and subcutaneous tissue	C12	0.00742583
L95	Vasculitis limited to skin, not elsewhere classified	C12	0.00742583
M91	Juvenile osteochondrosis of hip and pelvis	C13	0.00742583
A50	Congenital syphilis	C1	0.0061882
B36	Other superficial mycoses	C1	0.0061882
C30	Malignant neoplasm of nasal cavity and middle ear	C2	0.0061882
C41	Malignant neoplasm of bone and articular cartilage of other and unspecified sites	C2	0.0061882
D03	Melanoma in situ	C2	0.0061882
D58	Other hereditary haemolytic anaemias	C3	0.0061882
E15	Nondiabetic hypoglycaemic coma	C4	0.0061882
E28	Ovarian dysfunction	C4	0.0061882
E74	Other disorders of carbohydrate metabolism	C4	0.0061882
F34	Persistent mood [affective] disorders	C5	0.0061882
G35	Multiple sclerosis	C6	0.0061882
G92	Toxic encephalopathy	C6	0.0061882
H31	Other disorders of choroid	C7	0.0061882
J17	Pneumonia in diseases classified elsewhere	C10	0.0061882
J22	Unspecified acute lower respiratory infection	C10	0.0061882
K50	Crohn disease [regional enteritis]	C11	0.0061882
L21	Seborrhoeic dermatitis	C12	0.0061882
L60	Nail disorders	C12	0.0061882
L75	Apocrine sweat disorders	C12	0.0061882
L85	Other epidermal thickening	C12	0.0061882
L99	Other disorders of skin and subcutaneous tissue in diseases classified elsewhere	C12	0.0061882
M02	Reactive arthropathies	C13	0.0061882
M66	Spontaneous rupture of synovium and tendon	C13	0.0061882
A05	Other bacterial foodborne intoxications, not elsewhere classified	C1	0.00495056
B25	Cytomegaloviral disease	C1	0.00495056
C49	Malignant neoplasm of other connective and soft tissue	C2	0.00495056
C91	Lymphoid leukaemia	C2	0.00495056
D09	Carcinoma in situ of other and unspecified sites	C2	0.00495056
D63	Anaemia in chronic diseases classified elsewhere	C3	0.00495056
D65	Disseminated intravascular coagulation [defibrination syndrome]	C3	0.00495056
D74	Methaemoglobinaemia	C3	0.00495056
F05	Delirium, not induced by alcohol and other psychoactive substances	C5	0.00495056
F09	Unspecified organic or symptomatic mental disorder	C5	0.00495056
F22	Persistent delusional disorders	C5	0.00495056
F42	Obsessive-compulsive disorder	C5	0.00495056
F79	Unspecified mental retardation	C5	0.00495056
G08	Intracranial and intraspinal phlebitis and thrombophlebitis	C6	0.00495056
G46	Vascular syndromes of brain in cerebrovascular diseases	C6	0.00495056
H15	Disorders of sclera	C7	0.00495056
H58	Other disorders of eye and adnexa in diseases classified elsewhere	C7	0.00495056
H83	Other diseases of inner ear	C8	0.00495056
I28	Other diseases of pulmonary vessels	C9	0.00495056
I41	Myocarditis in diseases classified elsewhere	C9	0.00495056
J10	influenza due to identified seasonal influenza virus	C10	0.00495056
J70	Respiratory conditions due to other external agents	C10	0.00495056
L71	Rosacea	C12	0.00495056
L94	Other localized connective tissue disorders	C12	0.00495056
M88	Paget disease of bone [osteitis deformans]	C13	0.00495056
N33	Bladder disorders in diseases classified elsewhere	C14	0.00495056
A40	Streptococcal sepsis	C1	0.00371292
A48	Other bacterial diseases, not elsewhere classified	C1	0.00371292
A52	Late syphilis	C1	0.00371292
A60	Anogenital herpesviral [herpes simplex] infection	C1	0.00371292
A80	Acute poliomyelitis	C1	0.00371292
A81	Atypical virus infections of central nervous system	C1	0.00371292
A95	Yellow fever	C1	0.00371292
B01	Varicella [chickenpox]	C1	0.00371292
B05	Measles	C1	0.00371292
B77	Ascariasis	C1	0.00371292
C08	Malignant neoplasm of other and unspecified major salivary glands	C2	0.00371292
C26	Malignant neoplasm of other and ill-defined digestive organs	C2	0.00371292
C31	Malignant neoplasm of accessory sinuses	C2	0.00371292
C74	Malignant neoplasm of adrenal gland	C2	0.00371292
C97	Malignant neoplasms of independent (primary) multiple sites	C2	0.00371292
D00	Carcinoma in situ of oral cavity, oesophagus and stomach	C2	0.00371292
D01	Carcinoma in situ of other and unspecified digestive organs	C2	0.00371292
E25	Adrenogenital disorders	C4	0.00371292
E35	Disorders of endocrine glands in diseases classified elsewhere	C4	0.00371292
E41	Nutritional marasmus	C4	0.00371292
F03	Unspecified dementia	C5	0.00371292
F25	Schizoaffective disorders	C5	0.00371292
F29	Unspecified nonorganic psychosis	C5	0.00371292
F60	Specific personality disorders	C5	0.00371292
G11	Hereditary ataxia	C6	0.00371292
G64	Other disorders of peripheral nervous system	C6	0.00371292
G83	Other paralytic syndromes	C6	0.00371292
H59	Postprocedural disorders of eye and adnexa, not elsewhere classified	C7	0.00371292
H69	Other disorders of Eustachian tube	C8	0.00371292
I13	Hypertensive heart and renal disease	C9	0.00371292
I37	Pulmonary valve disorders	C9	0.00371292
I78	Diseases of capillaries	C9	0.00371292
J16	Pneumonia due to other infectious organisms, not elsewhere classified	C10	0.00371292
J41	Simple and mucopurulent chronic bronchitis	C10	0.00371292
J64	Unspecified pneumoconiosis	C10	0.00371292
K10	Other diseases of jaws	C11	0.00371292
K90	Intestinal malabsorption	C11	0.00371292
L10	Pemphigus	C12	0.00371292
L22	Diaper [napkin] dermatitis	C12	0.00371292
L56	Other acute skin changes due to ultraviolet radiation	C12	0.00371292
L63	Alopecia areata	C12	0.00371292
L93	Lupus erythematosus	C12	0.00371292
M40	Kyphosis and lordosis	C13	0.00371292
M92	Other juvenile osteochondrosis	C13	0.00371292
A32	Listeriosis	C1	0.00247528
A38	Scarlet fever	C1	0.00247528
B06	Rubella [German measles]	C1	0.00247528
B09	Unspecified viral infection characterized by skin and mucous membrane lesions	C1	0.00247528
B20	Human immunodeficiency virus [HIV] disease resulting in infectious and parasitic diseases	C1	0.00247528
B27	Infectious mononucleosis	C1	0.00247528
B33	Other viral diseases, not elsewhere classified	C1	0.00247528
B76	Hookworm diseases	C1	0.00247528
B95	Streptococcus and staphylococcus as the cause of diseases classified to other chapters	C1	0.00247528
C00	Malignant neoplasm of lip	C2	0.00247528
C02	Malignant neoplasm of other and unspecified parts of tongue	C2	0.00247528
C14	Malignant neoplasm of other and ill-defined sites in the lip, oral cavity and pharynx	C2	0.00247528
C19	Malignant neoplasm of rectosigmoid junction	C2	0.00247528
C33	Malignant neoplasm of trachea	C2	0.00247528
C38	Malignant neoplasm of heart, mediastinum and pleura	C2	0.00247528
C45	Mesothelioma	C2	0.00247528
C52	Malignant neoplasm of vagina	C2	0.00247528
C75	Malignant neoplasm of other endocrine glands and related structures	C2	0.00247528
C84	Mature T/NK-cell lymphomas	C2	0.00247528
C94	Other leukaemias of specified cell type	C2	0.00247528
D45	Polycythaemia vera	C2	0.00247528
D66	Hereditary factor VIII deficiency	C3	0.00247528
D77	Other disorders of blood and blood-forming organs in diseases classified elsewhere	C3	0.00247528
E32	Diseases of thymus	C4	0.00247528
E44	Protein-energy malnutrition of moderate and mild degree	C4	0.00247528
E59	Dietary selenium deficiency	C4	0.00247528
E85	Amyloidosis	C4	0.00247528
F19	Mental and behavioural disorders due to multiple drug use and use of other psychoactive substances	C5	0.00247528
F70	Mild mental retardation	C5	0.00247528
F71	Moderate mental retardation	C5	0.00247528
F84	Pervasive developmental disorders	C5	0.00247528
G09	Sequelae of inflammatory diseases of central nervous system	C6	0.00247528
G21	Secondary parkinsonism	C6	0.00247528
G30	Alzheimer disease	C6	0.00247528
G60	Hereditary and idiopathic neuropathy	C6	0.00247528
H03	Disorders of eyelid in diseases classified elsewhere	C7	0.00247528
H22	Disorders of iris and ciliary body in diseases classified elsewhere	C7	0.00247528
H45	Disorders of vitreous body and globe in diseases classified elsewhere	C7	0.00247528
H55	Nystagmus and other irregular eye movements	C7	0.00247528
H92	Otalgia and effusion of ear	C8	0.00247528
J09	Influenza due to identified zoonotic or pandemic influenza virus	C10	0.00247528
J60	Coalworker pneumoconiosis	C10	0.00247528
K01	Embedded and impacted teeth	C11	0.00247528
L43	Lichen planus	C12	0.00247528
L81	Other disorders of pigmentation	C12	0.00247528
L83	Acanthosis nigricans	C12	0.00247528
M18	Arthrosis of first carpometacarpal joint	C13	0.00247528
M42	Spinal osteochondrosis	C13	0.00247528
N14	Drug- and heavy-metal-induced tubulo-interstitial and tubular conditions	C14	0.00247528
N96	Habitual aborter	C14	0.00247528
A20	Plague	C1	0.00123764
A28	Other zoonotic bacterial diseases, not elsewhere classified	C1	0.00123764
A31	Infection due to other mycobacteria	C1	0.00123764
A36	Diphtheria	C1	0.00123764
A43	Nocardiosis	C1	0.00123764
A78	Q fever	C1	0.00123764
A79	Other rickettsioses	C1	0.00123764
A83	Mosquito-borne viral encephalitis	C1	0.00123764
A85	Other viral encephalitis, not elsewhere classified	C1	0.00123764
B23	Human immunodeficiency virus [HIV] disease resulting in other conditions	C1	0.00123764
B48	Other mycoses, not elsewhere classified	C1	0.00123764
B54	Unspecified malaria	C1	0.00123764
B66	Other fluke infections	C1	0.00123764
B69	Cysticercosis	C1	0.00123764
B85	Pediculosis and phthiriasis	C1	0.00123764
B89	Unspecified parasitic disease	C1	0.00123764
B94	Sequelae of other and unspecified infectious and parasitic diseases	C1	0.00123764
C09	Malignant neoplasm of tonsil	C2	0.00123764
C32	Malignant neoplasm of larynx	C2	0.00123764
C65	Malignant neoplasm of renal pelvis	C2	0.00123764
C66	Malignant neoplasm of ureter	C2	0.00123764
C68	Malignant neoplasm of other and unspecified urinary organs	C2	0.00123764
C70	Malignant neoplasm of meninges	C2	0.00123764
C81	Hodgkin lymphoma	C2	0.00123764
C83	Non-follicular lymphoma	C2	0.00123764
C93	Monocytic leukaemia	C2	0.00123764
D02	Carcinoma in situ of middle ear and respiratory system	C2	0.00123764
D42	Neoplasm of uncertain or unknown behaviour of meninges	C2	0.00123764
D60	Acquired pure red cell aplasia [erythroblastopenia]	C3	0.00123764
D76	Other specified diseases with participation of lymphoreticular and reticulohistiocytic tissue	C3	0.00123764
D84	Other immunodeficiencies	C3	0.00123764
D89	Other disorders involving the immune mechanism, not elsewhere classified	C3	0.00123764
E30	Disorders of puberty, not elsewhere classified	C4	0.00123764
E43	Unspecified severe protein-energy malnutrition	C4	0.00123764
E63	Other nutritional deficiencies	C4	0.00123764
F04	Organic amnesic syndrome, not induced by alcohol and other psychoactive substances	C5	0.00123764
F38	Other mood [affective] disorders	C5	0.00123764
F52	Sexual dysfunction, not caused by organic disorder or disease	C5	0.00123764
F68	Other disorders of adult personality and behaviour	C5	0.00123764
F80	Specific developmental disorders of speech and language	C5	0.00123764
F93	Emotional disorders with onset specific to childhood	C5	0.00123764
G00	Bacterial meningitis, not elsewhere classified	C6	0.00123764
G02	Meningitis in other infectious and parasitic diseases classified elsewhere	C6	0.00123764
G23	Other degenerative diseases of basal ganglia	C6	0.00123764
G80	Cerebral palsy	C6	0.00123764
G97	Postprocedural disorders of nervous system, not elsewhere classified	C6	0.00123764
G98	Other disorders of nervous system, not elsewhere classified	C6	0.00123764
H32	Chorioretinal disorders in diseases classified elsewhere	C7	0.00123764
H48	Disorders of optic [2nd] nerve and visual pathways in diseases classified elsewhere	C7	0.00123764
H51	Other disorders of binocular movement	C7	0.00123764
H80	Otosclerosis	C8	0.00123764
I22	Subsequent myocardial infarction	C9	0.00123764
I99	Other and unspecified disorders of circulatory system	C9	0.00123764
J65	Pneumoconiosis associated with tuberculosis	C10	0.00123764
J66	Airway disease due to specific organic dust	C10	0.00123764
J95	Postprocedural respiratory disorders, not elsewhere classified	C10	0.00123764
K87	Disorders of gallbladder, biliary tract and pancreas in diseases classified elsewhere	C11	0.00123764
L13	Other bullous disorders	C12	0.00123764
L44	Other papulosquamous disorders	C12	0.00123764
L53	Other erythematous conditions	C12	0.00123764
M08	Juvenile arthritis	C13	0.00123764
M63	Disorders of muscle in diseases classified elsewhere	C13	0.00123764
M83	Adult osteomalacia	C13	0.00123764
M99	Biomechanical lesions, not elsewhere classified	C13	0.00123764
N16	Renal tubulo-interstitial disorders in diseases classified elsewhere	C14	0.00123764

## Sheet: Overall_ICD_UK
ICD-10	English	Chapter	Proportion (%)
I10	Essential (primary) hypertension	C9	6.29983
N92	Excessive, frequent and irregular menstruation	C14	4.05602
K29	Gastritis and duodenitis	C11	3.45823
J45	Asthma	C10	3.34133
K62	Other diseases of anus and rectum	C11	3.11806
K44	Diaphragmatic hernia	C11	3.05711
I84	Haemorrhoids	C9	2.615
N84	Polyp of female genital tract	C14	2.55073
M23	Internal derangement of knee	C13	2.41943
N95	Menopausal and other perimenopausal disorders	C14	2.41943
K40	Inguinal hernia	C11	2.24657
K21	Gastro-oesophageal reflux disease	C11	2.23993
N39	Other disorders of urinary system	C14	2.17289
I25	Chronic ischaemic heart disease	C9	2.10696
I83	Varicose veins of lower extremities	C9	1.91915
K57	Diverticular disease of intestine	C11	1.82718
M17	Gonarthrosis [arthrosis of knee]	C13	1.76125
N81	Female genital prolapse	C14	1.68479
M54	Dorsalgia	C13	1.62773
K30	Functional dyspepsia	C11	1.61055
K52	Other noninfective gastroenteritis and colitis	C11	1.59338
I20	Angina pectoris	C9	1.53521
K80	Cholelithiasis	C11	1.52634
E78	Disorders of lipoprotein metabolism and other lipidaemias	C4	1.51249
L72	Follicular cysts of skin and subcutaneous tissue	C12	1.46928
M25	Other joint disorders, not elsewhere classified	C13	1.3629
M20	Acquired deformities of fingers and toes	C13	1.31969
J34	Other disorders of nose and nasal sinuses	C10	1.2665
E11	Type 2 diabetes mellitus	C4	1.19836
I21	Acute myocardial infarction	C9	1.1906
M79	Other soft tissue disorders, not elsewhere classified	C13	1.17675
G56	Mononeuropathies of upper limb	C6	1.1147
D25	Leiomyoma of uterus	C2	1.09309
K20	Oesophagitis	C11	1.07481
M75	Shoulder lesions	C13	1.00445
N85	Other noninflammatory disorders of uterus, except cervix	C14	0.997801
N93	Other abnormal uterine and vaginal bleeding	C14	0.993922
K22	Other diseases of oesophagus	C11	0.948492
N83	Noninflammatory disorders of ovary, fallopian tube and broad ligament	C14	0.915805
M19	Other arthrosis	C13	0.903062
I48	Atrial fibrillation and flutter	C9	0.879793
M51	Other intervertebral disc disorders	C13	0.84766
M16	Coxarthrosis [arthrosis of hip]	C13	0.847105
K63	Other diseases of intestine	C11	0.827715
K59	Other functional intestinal disorders	C11	0.805
K92	Other diseases of digestive system	C11	0.800013
N32	Other disorders of bladder	C14	0.793365
L03	Cellulitis	C12	0.775082
L98	Other disorders of skin and subcutaneous tissue, not elsewhere classified	C12	0.767326
H26	Other cataract	C7	0.756245
N20	Calculus of kidney and ureter	C14	0.72522
N40	Hyperplasia of prostate	C14	0.719126
F32	Depressive episode	C5	0.714693
N80	Endometriosis	C14	0.691978
N94	Pain and other conditions associated with female genital organs and menstrual cycle	C14	0.675912
E03	Other hypothyroidism	C4	0.635468
C50	Malignant neoplasm of breast	C2	0.627157
D12	Benign neoplasm of colon, rectum, anus and anal canal	C2	0.623833
D64	Other anaemias	C3	0.591146
M65	Synovitis and tenosynovitis	C13	0.580619
M67	Other disorders of synovium and tendon	C13	0.561782
J33	Nasal polyp	C10	0.54904
K58	Irritable bowel syndrome	C11	0.541283
G47	Sleep disorders	C6	0.535743
D17	Benign lipomatous neoplasm	C2	0.515798
E66	Obesity	C4	0.513582
H02	Other disorders of eyelid	C7	0.511366
M13	Other arthritis	C13	0.501393
K51	Ulcerative colitis	C11	0.491975
M06	Other rheumatoid arthritis	C13	0.486435
K42	Umbilical hernia	C11	0.485881
F10	Mental and behavioural disorders due to use of alcohol	C5	0.483665
K35	Acute appendicitis	C11	0.483665
N50	Other disorders of male genital organs	C14	0.483111
J18	Pneumonia, organism unspecified	C10	0.480894
M47	Spondylosis	C13	0.475354
F17	Mental and behavioural disorders due to use of tobacco	C5	0.470922
K60	Fissure and fistula of anal and rectal regions	C11	0.455409
K31	Other diseases of stomach and duodenum	C11	0.453193
K26	Duodenal ulcer	C11	0.452639
M72	Fibroblastic disorders	C13	0.445437
K25	Gastric ulcer	C11	0.444883
H33	Retinal detachments and breaks	C7	0.444329
J22	Unspecified acute lower respiratory infection	C10	0.442113
C77	Secondary and unspecified malignant neoplasm of lymph nodes	C2	0.419952
D22	Melanocytic naevi	C2	0.410533
D50	Iron deficiency anaemia	C3	0.406101
N63	Unspecified lump in breast	C14	0.406101
L82	Seborrhoeic keratosis	C12	0.400007
N60	Benign mammary dysplasia	C14	0.396682
J32	Chronic sinusitis	C10	0.392804
K04	Diseases of pulp and periapical tissues	C11	0.390588
G40	Epilepsy	C6	0.385048
N87	Dysplasia of cervix uteri	C14	0.381724
N23	Unspecified renal colic	C14	0.380062
D23	Other benign neoplasms of skin	C2	0.378954
K02	Dental caries	C11	0.3784
N88	Other noninflammatory disorders of cervix uteri	C14	0.367319
I80	Phlebitis and thrombophlebitis	C9	0.359563
N73	Other female pelvic inflammatory diseases	C14	0.351252
F41	Other anxiety disorders	C5	0.342388
L02	Cutaneous abscess, furuncle and carbuncle	C12	0.337956
C44	Other malignant neoplasms of skin	C2	0.336848
N35	Urethral stricture	C14	0.334078
K08	Other disorders of teeth and supporting structures	C11	0.333524
E10	Type 1 diabetes mellitus	C4	0.321889
H40	Glaucoma	C7	0.318011
N48	Other disorders of penis	C14	0.316903
K13	Other diseases of lip and oral mucosa	C11	0.310808
N47	Redundant prepuce, phimosis and paraphimosis	C14	0.310808
L40	Psoriasis	C12	0.294188
H25	Senile cataract	C7	0.293634
I47	Paroxysmal tachycardia	C9	0.292526
M24	Other specific joint derangements	C13	0.284215
N90	Other noninflammatory disorders of vulva and perineum	C14	0.280891
K01	Embedded and impacted teeth	C11	0.270919
L90	Atrophic disorders of skin	C12	0.265932
J44	Other chronic obstructive pulmonary disease	C10	0.263162
M77	Other enthesopathies	C13	0.257622
K61	Abscess of anal and rectal regions	C11	0.256514
N72	Inflammatory disease of cervix uteri	C14	0.253744
G55	Nerve root and plexus compressions in diseases classified elsewhere	C6	0.249866
K64	Haemorrhoids and perianal venous thrombosis	C11	0.242109
H00	Hordeolum and chalazion	C7	0.238785
I50	Heart failure	C9	0.238785
H53	Visual disturbances	C7	0.236015
K43	Ventral hernia	C11	0.234907
K90	Intestinal malabsorption	C11	0.234353
N89	Other noninflammatory disorders of vagina	C14	0.232137
I26	Pulmonary embolism	C9	0.231583
N86	Erosion and ectropion of cervix uteri	C14	0.231029
N30	Cystitis	C14	0.229367
K56	Paralytic ileus and intestinal obstruction without hernia	C11	0.228813
K81	Cholecystitis	C11	0.227151
D05	Carcinoma in situ of breast	C2	0.223826
H35	Other retinal disorders	C7	0.222718
M10	Gout	C13	0.222718
K50	Crohn disease [regional enteritis]	C11	0.222164
G43	Migraine	C6	0.220502
I63	Cerebral infarction	C9	0.219948
M48	Other spondylopathies	C13	0.214408
K85	Acute pancreatitis	C11	0.208868
G35	Multiple sclerosis	C6	0.208314
I73	Other peripheral vascular diseases	C9	0.207206
J38	Diseases of vocal cords and larynx, not elsewhere classified	C10	0.206652
J90	Pleural effusion, not elsewhere classified	C10	0.206652
N13	Obstructive and reflux uropathyC	C14	0.20499
N43	Hydrocele and spermatocele	C14	0.204436
H52	Disorders of refraction and accommodation	C7	0.203327
M81	Osteoporosis without pathological fracture	C13	0.201665
L60	Nail disorders	C12	0.188923
N64	Other disorders of breast	C14	0.187261
E14	Unspecified diabetes mellitus	C4	0.186707
B96	Other specified bacterial agents as the cause of diseases classified to other chapters	C1	0.185045
K76	Other diseases of liver	C11	0.18172
E04	Other nontoxic goitre	C4	0.180058
M70	Soft tissue disorders related to use, overuse and pressure	C13	0.179504
H04	Disorders of lacrimal system	C7	0.17895
L91	Hypertrophic disorders of skin	C12	0.17895
I49	Other cardiac arrhythmias	C9	0.173964
K66	Other disorders of peritoneum	C11	0.17064
L57	Skin changes due to chronic exposure to nonionizing radiation	C12	0.170086
L30	Other dermatitis	C12	0.169532
G45	Transient cerebral ischaemic attacks and related syndromes	C6	0.168424
N62	Hypertrophy of breast	C14	0.168424
N75	Diseases of Bartholin gland	C14	0.168424
I95	Hypotension	C9	0.166208
I51	Complications and ill-defined descriptions of heart disease	C9	0.1651
M89	Other disorders of bone	C13	0.163992
I44	Atrioventricular and left bundle-branch block	C9	0.158451
H91	Other hearing loss	C8	0.157897
N28	Other disorders of kidney and ureter, not elsewhere classified	C14	0.152357
N31	Neuromuscular dysfunction of bladder, not elsewhere classified	C14	0.152357
K11	Diseases of salivary glands	C11	0.150141
J30	Vasomotor and allergic rhinitis	C10	0.146263
H36	Retinal disorders in diseases classified elsewhere	C7	0.145155
I34	Nonrheumatic mitral valve disorders	C9	0.145155
E05	Thyrotoxicosis [hyperthyroidism]	C4	0.144601
I35	Nonrheumatic aortic valve disorders	C9	0.144047
J98	Other respiratory disorders	C10	0.140723
M50	Cervical disc disorders	C13	0.140169
K82	Other diseases of gallbladder	C11	0.137952
D24	Benign neoplasm of breast	C2	0.132412
N41	Inflammatory diseases of prostate	C14	0.131304
M22	Disorders of patella	C13	0.13075
M15	Polyarthrosis	C13	0.130196
H72	Perforation of tympanic membrane	C8	0.129642
I45	Other conduction disorders	C9	0.129642
I60	Subarachnoid haemorrhage	C9	0.129088
E87	Other disorders of fluid, electrolyte and acid-base balance	C4	0.12798
M21	Other acquired deformities of limbs	C13	0.126318
H43	Disorders of vitreous body	C7	0.125764
K14	Diseases of tongue	C11	0.12521
N17	Acute renal failure	C14	0.120778
J31	Chronic rhinitis, nasopharyngitis and pharyngitis	C10	0.119116
M84	Disorders of continuity of bone	C13	0.119116
H65	Nonsuppurative otitis media	C8	0.118008
L08	Other local infections of skin and subcutaneous tissue	C12	0.117453
I64	Stroke, not specified as haemorrhage or infarction	C9	0.116899
J35	Chronic diseases of tonsils and adenoids	C10	0.116345
G93	Other disorders of brain	C6	0.113021
N18	Chronic kidney disease	C14	0.111913
G57	Mononeuropathies of lower limb	C6	0.111359
D27	Benign neoplasm of ovary	C2	0.108035
M80	Osteoporosis with pathological fracture	C13	0.106927
N76	Other inflammation of vagina and vulva	C14	0.106373
K05	Gingivitis and periodontal diseases	C11	0.105265
N97	Female infertility	C14	0.104157
E83	Disorders of mineral metabolism	C4	0.101387
K83	Other diseases of biliary tract	C11	0.100833
H50	Other strabismus	C7	0.0980626
M43	Other deforming dorsopathies	C13	0.0975085
M07	Psoriatic and enteropathic arthropathies	C13	0.0969545
G81	Hemiplegia	C6	0.0964005
N42	Other disorders of prostate	C14	0.0952924
H90	Conductive and sensorineural hearing loss	C8	0.0936304
M71	Other bursopathies	C13	0.0930763
N45	Orchitis and epididymitis	C14	0.0925223
H66	Suppurative and unspecified otitis media	C8	0.0919683
J47	Bronchiectasis	C10	0.0903062
M35	Other systemic involvement of connective tissue	C13	0.0903062
N70	Salpingitis and oophoritis	C14	0.0903062
F31	Bipolar affective disorder	C5	0.0891982
K07	Dentofacial anomalies [including malocclusion]	C11	0.0886441
L81	Other disorders of pigmentation	C12	0.0886441
L05	Pilonidal cyst	C12	0.0875361
I42	Cardiomyopathy	C9	0.085874
N12	Tubulo-interstitial nephritis, not specified as acute or chronic	C14	0.085874
M94	Other disorders of cartilage	C13	0.084766
C78	Secondary malignant neoplasm of respiratory and digestive organs	C2	0.0842119
D18	Haemangioma and lymphangioma, any site	C2	0.0842119
N02	Recurrent and persistent haematuria	C14	0.0836579
H83	Other diseases of inner ear	C8	0.0825498
N61	Inflammatory disorders of breast	C14	0.0825498
D13	Benign neoplasm of other and ill-defined parts of digestive system	C2	0.0819958
K41	Femoral hernia	C11	0.0814418
D48	Neoplasm of uncertain or unknown behaviour of other and unspecified sites	C2	0.0808878
H61	Other disorders of external ear	C8	0.0808878
L29	Pruritus	C12	0.0803337
H11	Other disorders of conjunctiva	C7	0.0797797
M85	Other disorders of bone density and structure	C13	0.0792257
I77	Other disorders of arteries and arterioles	C9	0.0775636
J06	Acute upper respiratory infections of multiple and unspecified sites	C10	0.0770096
M45	Ankylosing spondylitis	C13	0.0770096
F20	Schizophrenia	C5	0.0759015
I67	Other cerebrovascular diseases	C9	0.0759015
M18	Arthrosis of first carpometacarpal joint	C13	0.0747935
K09	Cysts of oral region, not elsewhere classified	C11	0.0742395
E89	Postprocedural endocrine and metabolic disorders, not elsewhere classified	C4	0.0720234
H81	Disorders of vestibular function	C8	0.0714693
J39	Other diseases of upper respiratory tract	C10	0.0714693
K70	Alcoholic liver disease	C11	0.0714693
L85	Other epidermal thickening	C12	0.0714693
N99	Postprocedural disorders of genitourinary system, not elsewhere classified	C14	0.0714693
C18	Malignant neoplasm of colon	C2	0.0698073
L43	Lichen planus	C12	0.0698073
N36	Other disorders of urethra	C14	0.0698073
C20	Malignant neoplasm of rectum	C2	0.0692532
K86	Other diseases of pancreas	C11	0.0686992
L92	Granulomatous disorders of skin and subcutaneous tissue	C12	0.0686992
C61	Malignant neoplasm of prostate	C2	0.0681452
G51	Facial nerve disorders	C6	0.0681452
I61	Intracerebral haemorrhage	C9	0.0681452
K37	Unspecified appendicitis	C11	0.0675912
J02	Acute pharyngitis	C10	0.0670371
C67	Malignant neoplasm of bladder	C2	0.0659291
D37	Neoplasm of uncertain or unknown behaviour of oral cavity and digestive organs	C2	0.065375
E86	Volume depletion	C4	0.064821
C79	Secondary malignant neoplasm of other and unspecified sites	C2	0.063713
D69	Purpura and other haemorrhagic conditions	C3	0.063713
N19	Unspecified kidney failure	C14	0.063713
I31	Other diseases of pericardium	C9	0.0620509
J93	Pneumothorax	C10	0.0620509
M88	Paget disease of bone [osteitis deformans]	C13	0.0620509
G99	Other disorders of nervous system in diseases classified elsewhere	C6	0.0609428
H71	Cholesteatoma of middle ear	C8	0.0609428
I46	Cardiac arrest	C9	0.0603888
M62	Other disorders of muscle	C13	0.0603888
J03	Acute tonsillitis	C10	0.0598348
J36	Peritonsillar abscess	C10	0.0598348
H73	Other disorders of tympanic membrane	C8	0.0592808
H93	Other disorders of ear, not elsewhere classified	C8	0.0592808
N21	Calculus of lower urinary tract	C14	0.0592808
F33	Recurrent depressive disorder	C5	0.0587267
H01	Other inflammation of eyelid	C7	0.0587267
M66	Spontaneous rupture of synovium and tendon	C13	0.0587267
H54	Visual impairment including blindness (binocular or monocular)	C7	0.0581727
J96	Respiratory failure, not elsewhere classified	C10	0.0576187
H92	Otalgia and effusion of ear	C8	0.0570647
K91	Postprocedural disorders of digestive system, not elsewhere classified	C11	0.0565106
I70	Atherosclerosis	C9	0.0559566
M53	Other dorsopathies, not elsewhere classified	C13	0.0559566
M87	Osteonecrosis	C13	0.0554026
H74	Other disorders of middle ear and mastoid	C8	0.0548486
I78	Diseases of capillaries	C9	0.0548486
F43	Reaction to severe stress, and adjustment disorders	C5	0.0537405
I12	Hypertensive renal disease	C9	0.0537405
M41	Scoliosis	C13	0.0537405
C43	Malignant melanoma of skin	C2	0.0531865
C85	Other and unspecified types of non-Hodgkin lymphoma	C2	0.0531865
H60	Otitis externa	C8	0.0531865
I74	Arterial embolism and thrombosis	C9	0.0531865
L73	Other follicular disorders	C12	0.0531865
M46	Other inflammatory spondylopathies	C13	0.0531865
N71	Inflammatory disease of uterus, except cervix	C14	0.0526325
D36	Benign neoplasm of other and unspecified sites	C2	0.0509704
D41	Neoplasm of uncertain or unknown behaviour of urinary organs	C2	0.0509704
I65	Occlusion and stenosis of precerebral arteries, not resulting in cerebral infarction	C9	0.0509704
C80	Malignant neoplasm, without specification of site	C2	0.0498623
G20	Parkinson disease	C6	0.0498623
I86	Varicose veins of other sites	C9	0.0498623
K65	Peritonitis	C11	0.0493083
D70	Agranulocytosis	C3	0.0487543
K74	Fibrosis and cirrhosis of liver	C11	0.0487543
M05	Seropositive rheumatoid arthritis	C13	0.0487543
B95	Streptococcus and staphylococcus as the cause of diseases classified to other chapters	C1	0.0482002
H18	Other disorders of cornea	C7	0.0476462
I71	Aortic aneurysm and dissection	C9	0.0476462
E16	Other disorders of pancreatic internal secretion	C4	0.0470922
I08	Multiple valve diseases	C9	0.0470922
M95	Other acquired deformities of musculoskeletal system and connective tissue	C13	0.0465382
D06	Carcinoma in situ of cervix uteri	C2	0.0459841
I24	Other acute ischaemic heart diseases	C9	0.0454301
J43	Emphysema	C10	0.0454301
H44	Disorders of globe	C7	0.0448761
M76	Enthesopathies of lower limb, excluding foot	C13	0.0448761
D75	Other diseases of blood and blood-forming organs	C3	0.0443221
L71	Rosacea	C12	0.0443221
L97	Ulcer of lower limb, not elsewhere classified	C12	0.0443221
M93	Other osteochondropathies	C13	0.0443221
D68	Other coagulation defects	C3	0.043768
G62	Other polyneuropathies	C6	0.043214
I22	Subsequent myocardial infarction	C9	0.043214
K12	Stomatitis and related lesions	C11	0.04266
L50	Urticaria	C12	0.04266
M32	Systemic lupus erythematosus	C13	0.04266
C54	Malignant neoplasm of corpus uteri	C2	0.0409979
H80	Otosclerosis	C8	0.0409979
J46	Status asthmaticus	C10	0.0409979
K27	Peptic ulcer, site unspecified	C11	0.0409979
K75	Other inflammatory liver diseases	C11	0.0404439
E06	Thyroiditis	C4	0.0398899
G50	Disorders of trigeminal nerve	C6	0.0398899
K55	Vascular disorders of intestine	C11	0.0398899
M11	Other crystal arthropathies	C13	0.0398899
D26	Other benign neoplasms of uterus	C2	0.0393358
G44	Other headache syndromes	C6	0.0393358
H57	Other disorders of eye and adnexa	C7	0.0393358
J40	Bronchitis, not specified as acute or chronic	C10	0.0393358
K06	Other disorders of gingiva and edentulous alveolar ridge	C11	0.0393358
E21	Hyperparathyroidism and other disorders of parathyroid gland	C4	0.0387818
F45	Somatoform disorders	C5	0.0382278
D86	Sarcoidosis	C3	0.0376738
I69	Sequelae of cerebrovascular disease	C9	0.0376738
L84	Corns and callosities	C12	0.0365657
D35	Benign neoplasm of other and unspecified endocrine glands	C2	0.0360117
G37	Other demyelinating diseases of central nervous system	C6	0.0349036
C56	Malignant neoplasm of ovary	C2	0.0343496
G82	Paraplegia and tetraplegia	C6	0.0343496
G95	Other diseases of spinal cord	C6	0.0343496
L27	Dermatitis due to substances taken internally	C12	0.0343496
E53	Deficiency of other B group vitamins	C4	0.0332415
H34	Retinal vascular occlusions	C7	0.0332415
J84	Other interstitial pulmonary diseases	C10	0.0332415
E23	Hypofunction and other disorders of pituitary gland	C4	0.0326875
G91	Hydrocephalus	C6	0.0326875
C91	Lymphoid leukaemia	C2	0.0321335
M00	Pyogenic arthritis	C13	0.0321335
H20	Iridocyclitis	C7	0.0315795
J15	Bacterial pneumonia, not elsewhere classified	C10	0.0315795
K38	Other diseases of appendix	C11	0.0315795
M31	Other necrotizing vasculopathies	C13	0.0315795
M86	Osteomyelitis	C13	0.0315795
D57	Sickle-cell disorders	C3	0.0310254
K10	Other diseases of jaws	C11	0.0310254
C92	Myeloid leukaemia	C2	0.0304714
D32	Benign neoplasm of meninges	C2	0.0304714
F52	Sexual dysfunction, not caused by organic disorder or disease	C5	0.0304714
I89	Other noninfective disorders of lymphatic vessels and lymph nodes	C9	0.0304714
J00	Acute nasopharyngitis [common cold]	C10	0.0304714
N05	Unspecified nephritic syndrome	C14	0.0299174
D45	Polycythaemia vera	C2	0.0293634
D62	Acute posthaemorrhagic anaemia	C3	0.0288093
H47	Other disorders of optic [2nd] nerve and visual pathways	C7	0.0288093
I87	Other disorders of veins	C9	0.0288093
E27	Other disorders of adrenal gland	C4	0.0282553
H16	Keratitis	C7	0.0282553
C90	Multiple myeloma and malignant plasma cell neoplasms	C2	0.0277013
D21	Other benign neoplasms of connective and other soft tissue	C2	0.0277013
I05	Rheumatic mitral valve diseases	C9	0.0277013
C34	Malignant neoplasm of bronchus and lung	C2	0.0271473
E07	Other disorders of thyroid	C4	0.0271473
L28	Lichen simplex chronicus and prurigo	C12	0.0265932
J01	Acute sinusitis	C10	0.0260392
D03	Melanoma in situ	C2	0.0254852
D04	Carcinoma in situ of skin	C2	0.0254852
L53	Other erythematous conditions	C12	0.0254852
D10	Benign neoplasm of mouth and pharynx	C2	0.0249312
D51	Vitamin B12 deficiency anaemia	C3	0.0249312
G80	Cerebral palsy	C6	0.0243771
I27	Other pulmonary heart diseases	C9	0.0243771
J42	Unspecified chronic bronchitis	C10	0.0243771
C82	Follicular lymphoma	C2	0.0238231
D63	Anaemia in chronic diseases classified elsewhere	C3	0.0238231
E22	Hyperfunction of pituitary gland	C4	0.0238231
B34	Viral infection of unspecified site	C1	0.0232691
D28	Benign neoplasm of other and unspecified female genital organs	C2	0.0232691
G54	Nerve root and plexus disorders	C6	0.0232691
M34	Systemic sclerosis	C13	0.0232691
D11	Benign neoplasm of major salivary glands	C2	0.0227151
E55	Vitamin D deficiency	C4	0.0227151
F40	Phobic anxiety disorders	C5	0.0227151
N91	Absent, scanty and rare menstruation	C14	0.0227151
D39	Neoplasm of uncertain or unknown behaviour of female genital organs	C2	0.022161
J13	Pneumonia due to Streptococcus pneumoniae	C10	0.022161
N34	Urethritis and urethral syndrome	C14	0.022161
B18	Chronic viral hepatitis	C1	0.021607
D33	Benign neoplasm of brain and other parts of central nervous system	C2	0.021607
D34	Benign neoplasm of thyroid gland	C2	0.021607
F60	Specific personality disorders	C5	0.021607
H05	Disorders of orbit	C7	0.021607
I30	Acute pericarditis	C9	0.021053
J81	Pulmonary oedema	C10	0.021053
K00	Disorders of tooth development and eruption	C11	0.021053
G31	Other degenerative diseases of nervous system, not elsewhere classified	C6	0.020499
H10	Conjunctivitis	C7	0.020499
H69	Other disorders of Eustachian tube	C8	0.020499
I33	Acute and subacute endocarditis	C9	0.020499
I38	Endocarditis, valve unspecified	C9	0.020499
I72	Other aneurysm and dissection	C9	0.020499
I85	Oesophageal varices	C9	0.020499
D47	Other neoplasms of uncertain or unknown behaviour of lymphoid, haematopoietic and related tissue	C2	0.0199449
D73	Diseases of spleen	C3	0.0199449
G61	Inflammatory polyneuropathy	C6	0.0199449
I62	Other nontraumatic intracranial haemorrhage	C9	0.0199449
C83	Non-follicular lymphoma	C2	0.0193909
G24	Dystonia	C6	0.0193909
G58	Other mononeuropathies	C6	0.0193909
G70	Myasthenia gravis and other myoneural disorders	C6	0.0193909
C64	Malignant neoplasm of kidney, except renal pelvis	C2	0.0188369
J12	Viral pneumonia, not elsewhere classified	C10	0.0188369
J69	Pneumonitis due to solids and liquids	C10	0.0188369
M90	Osteopathies in diseases classified elsewhere	C13	0.0188369
C19	Malignant neoplasm of rectosigmoid junction	C2	0.0182829
E28	Ovarian dysfunction	C4	0.0182829
E80	Disorders of porphyrin and bilirubin metabolism	C4	0.0182829
G96	Other disorders of central nervous system	C6	0.0182829
H49	Paralytic strabismus	C7	0.0182829
J11	Influenza, virus not identified	C10	0.0182829
N49	Inflammatory disorders of male genital organs, not elsewhere classified	C14	0.0182829
G25	Other extrapyramidal and movement disorders	C6	0.0177288
C81	Hodgkin lymphoma	C2	0.0171748
D07	Carcinoma in situ of other and unspecified genital organs	C2	0.0171748
G83	Other paralytic syndromes	C6	0.0171748
H27	Other disorders of lens	C7	0.0171748
K73	Chronic hepatitis, not elsewhere classified	C11	0.0171748
M12	Other specific arthropathies	C13	0.0171748
M82	Osteoporosis in diseases classified elsewhere	C13	0.0171748
N10	Acute tubulo-interstitial nephritis	C14	0.0171748
A41	Other sepsis	C1	0.0166208
B37	Candidiasis	C1	0.0166208
E88	Other metabolic disorders	C4	0.0166208
F30	Manic episode	C5	0.0166208
H06	Disorders of lacrimal system and orbit in diseases classified elsewhere	C7	0.0166208
K72	Hepatic failure, not elsewhere classified	C11	0.0166208
M60	Myositis	C13	0.0166208
N04	Nephrotic syndrome	C14	0.0166208
D44	Neoplasm of uncertain or unknown behaviour of endocrine glands	C2	0.0160667
F22	Persistent delusional disorders	C5	0.0160667
F99	Mental disorder, not otherwise specified	C5	0.0160667
I82	Other venous embolism and thrombosis	C9	0.0160667
J86	Pyothorax	C10	0.0160667
L04	Acute lymphadenitis	C12	0.0160667
L52	Erythema nodosum	C12	0.0160667
C15	Malignant neoplasm of oesophagus	C2	0.0155127
D56	Thalassaemia	C3	0.0155127
F23	Acute and transient psychotic disorders	C5	0.0155127
F25	Schizoaffective disorders	C5	0.0155127
G90	Disorders of autonomic nervous system	C6	0.0155127
H55	Nystagmus and other irregular eye movements	C7	0.0155127
C53	Malignant neoplasm of cervix uteri	C2	0.0149587
F42	Obsessive-compulsive disorder	C5	0.0149587
H46	Optic neuritis	C7	0.0149587
K46	Unspecified abdominal hernia	C11	0.0149587
C62	Malignant neoplasm of testis	C2	0.0144047
H95	Postprocedural disorders of ear and mastoid process, not elsewhere classified	C8	0.0144047
C16	Malignant neoplasm of stomach	C2	0.0138506
C71	Malignant neoplasm of brain	C2	0.0138506
D61	Other aplastic anaemias	C3	0.0138506
F11	Mental and behavioural disorders due to use of opioids	C5	0.0138506
G97	Postprocedural disorders of nervous system, not elsewhere classified	C6	0.0138506
N46	Male infertility	C14	0.0138506
C69	Malignant neoplasm of eye and adnexa	C2	0.0132966
D72	Other disorders of white blood cells	C3	0.0132966
G04	Encephalitis, myelitis and encephalomyelitis	C6	0.0132966
G60	Hereditary and idiopathic neuropathy	C6	0.0132966
G71	Primary disorders of muscles	C6	0.0132966
H31	Other disorders of choroid	C7	0.0132966
M92	Other juvenile osteochondrosis	C13	0.0132966
D16	Benign neoplasm of bone and articular cartilage	C2	0.0127426
E29	Testicular dysfunction	C4	0.0127426
J20	Acute bronchitis	C10	0.0127426
J37	Chronic laryngitis and laryngotracheitis	C10	0.0127426
D40	Neoplasm of uncertain or unknown behaviour of male genital organs	C2	0.0121886
F81	Specific developmental disorders of scholastic skills	C5	0.0121886
I11	Hypertensive heart disease	C9	0.0121886
J10	influenza due to identified seasonal influenza virus	C10	0.0121886
L94	Other localized connective tissue disorders	C12	0.0121886
M02	Reactive arthropathies	C13	0.0121886
N08	Glomerular disorders in diseases classified elsewhere	C14	0.0121886
H21	Other disorders of iris and ciliary body	C7	0.0116345
J04	Acute laryngitis and tracheitis	C10	0.0116345
L89	Decubitus ulcer and pressure area	C12	0.0116345
M91	Juvenile osteochondrosis of hip and pelvis	C13	0.0116345
N77	Vulvovaginal ulceration and inflammation in diseases classified elsewhere	C14	0.0116345
B24	Unspecified human immunodeficiency virus [HIV] disease	C1	0.0110805
B97	Viral agents as the cause of diseases classified to other chapters	C1	0.0110805
C32	Malignant neoplasm of larynx	C2	0.0110805
C73	Malignant neoplasm of thyroid gland	C2	0.0110805
D29	Benign neoplasm of male genital organs	C2	0.0110805
E61	Deficiency of other nutrient elements	C4	0.0110805
L83	Acanthosis nigricans	C12	0.0110805
L95	Vasculitis limited to skin, not elsewhere classified	C12	0.0110805
M33	Dermatopolymyositis	C13	0.0110805
M96	Postprocedural musculoskeletal disorders, not elsewhere classified	C13	0.0110805
N03	Chronic nephritic syndrome	C14	0.0110805
N11	Chronic tubulo-interstitial nephritis	C14	0.0110805
N82	Fistulae involving female genital tract	C14	0.0110805
D89	Other disorders involving the immune mechanism, not elsewhere classified	C3	0.0105265
G63	Polyneuropathy in diseases classified elsewhere	C6	0.0105265
J95	Postprocedural respiratory disorders, not elsewhere classified	C10	0.0105265
L20	Atopic dermatitis	C12	0.0105265
A09	Other gastroenteritis and colitis of infectious and unspecified origin	C1	0.00997246
B98	Other specified infectious agents as the cause of diseases classified to other chapters	C1	0.00997246
E34	Other endocrine disorders	C4	0.00997246
G00	Bacterial meningitis, not elsewhere classified	C6	0.00997246
H59	Postprocedural disorders of eye and adnexa, not elsewhere classified	C7	0.00997246
L51	Erythema multiforme	C12	0.00997246
L93	Lupus erythematosus	C12	0.00997246
C02	Malignant neoplasm of other and unspecified parts of tongue	C2	0.00941844
C09	Malignant neoplasm of tonsil	C2	0.00941844
D14	Benign neoplasm of middle ear and respiratory system	C2	0.00941844
H19	Disorders of sclera and cornea in diseases classified elsewhere	C7	0.00941844
I99	Other and unspecified disorders of circulatory system	C9	0.00941844
J05	Acute obstructive laryngitis [croup] and epiglottitis	C10	0.00941844
M83	Adult osteomalacia	C13	0.00941844
C21	Malignant neoplasm of anus and anal canal	C2	0.00886441
C49	Malignant neoplasm of other connective and soft tissue	C2	0.00886441
D43	Neoplasm of uncertain or unknown behaviour of brain and central nervous system	C2	0.00886441
E65	Localized adiposity	C4	0.00886441
F29	Unspecified nonorganic psychosis	C5	0.00886441
I07	Rheumatic tricuspid valve diseases	C9	0.00886441
J80	Adult respiratory distress syndrome	C10	0.00886441
K03	Other diseases of hard tissues of teeth	C11	0.00886441
K36	Other appendicitis	C11	0.00886441
M40	Kyphosis and lordosis	C13	0.00886441
B07	Viral warts	C1	0.00831039
D59	Acquired haemolytic anaemia	C3	0.00831039
D76	Other specified diseases with participation of lymphoreticular and reticulohistiocytic tissue	C3	0.00831039
F05	Delirium, not induced by alcohol and other psychoactive substances	C5	0.00831039
G72	Other myopathies	C6	0.00831039
I15	Secondary hypertension	C9	0.00831039
I97	Postprocedural disorders of circulatory system, not elsewhere classified	C9	0.00831039
J91	Pleural effusion in conditions classified elsewhere	C10	0.00831039
J99	Respiratory disorders in diseases classified elsewhere	C10	0.00831039
K45	Other abdominal hernia	C11	0.00831039
L56	Other acute skin changes due to ultraviolet radiation	C12	0.00831039
M99	Biomechanical lesions, not elsewhere classified	C13	0.00831039
D31	Benign neoplasm of eye and adnexa	C2	0.00775636
D38	Neoplasm of uncertain or unknown behaviour of middle ear and respiratory and intrathoracic organs	C2	0.00775636
E24	Cushing syndrome	C4	0.00775636
F12	Mental and behavioural disorders due to use of cannabinoids	C5	0.00775636
I88	Nonspecific lymphadenitis	C9	0.00775636
J92	Pleural plaque	C10	0.00775636
J94	Other pleural conditions	C10	0.00775636
F44	Dissociative [conversion] disorders	C5	0.00720234
G03	Meningitis due to other and unspecified causes	C6	0.00720234
H58	Other disorders of eye and adnexa in diseases classified elsewhere	C7	0.00720234
L70	Acne	C12	0.00720234
B00	Herpesviral [herpes simplex] infections	C1	0.00664831
D09	Carcinoma in situ of other and unspecified sites	C2	0.00664831
E26	Hyperaldosteronism	C4	0.00664831
F50	Eating disorders	C5	0.00664831
G12	Spinal muscular atrophy and related syndromes	C6	0.00664831
H70	Mastoiditis and related conditions	C8	0.00664831
J14	Pneumonia due to Haemophilus influenzae	C10	0.00664831
D30	Benign neoplasm of urinary organs	C2	0.00609428
D46	Myelodysplastic syndromes	C2	0.00609428
D52	Folate deficiency anaemia	C3	0.00609428
D58	Other hereditary haemolytic anaemias	C3	0.00609428
H15	Disorders of sclera	C7	0.00609428
I40	Acute myocarditis	C9	0.00609428
I66	Occlusion and stenosis of cerebral arteries, not resulting in cerebral infarction	C9	0.00609428
K71	Toxic liver disease	C11	0.00609428
L23	Allergic contact dermatitis	C12	0.00609428
L65	Other nonscarring hair loss	C12	0.00609428
N26	Unspecified contracted kidney	C14	0.00609428
D66	Hereditary factor VIII deficiency	C3	0.00554026
E13	Other specified diabetes mellitus	C4	0.00554026
F03	Unspecified dementia	C5	0.00554026
F64	Gender identity disorders	C5	0.00554026
G05	Encephalitis, myelitis and encephalomyelitis in diseases classified elsewhere	C6	0.00554026
G52	Disorders of other cranial nerves	C6	0.00554026
G53	Cranial nerve disorders in diseases classified elsewhere	C6	0.00554026
H17	Corneal scars and opacities	C7	0.00554026
J17	Pneumonia in diseases classified elsewhere	C10	0.00554026
L12	Pemphigoid	C12	0.00554026
L13	Other bullous disorders	C12	0.00554026
N27	Small kidney of unknown cause	C14	0.00554026
A49	Bacterial infection of unspecified site	C1	0.00498623
A87	Viral meningitis	C1	0.00498623
F84	Pervasive developmental disorders	C5	0.00498623
G01	Meningitis in bacterial diseases classified elsewhere	C6	0.00498623
G41	Status epilepticus	C6	0.00498623
H03	Disorders of eyelid in diseases classified elsewhere	C7	0.00498623
H30	Chorioretinal inflammation	C7	0.00498623
L21	Seborrhoeic dermatitis	C12	0.00498623
L25	Unspecified contact dermatitis	C12	0.00498623
L80	Vitiligo	C12	0.00498623
M30	Polyarteritis nodosa and related conditions	C13	0.00498623
M42	Spinal osteochondrosis	C13	0.00498623
A63	Other predominantly sexually transmitted diseases, not elsewhere classified	C1	0.00443221
B17	Other acute viral hepatitis	C1	0.00443221
C25	Malignant neoplasm of pancreas	C2	0.00443221
C55	Malignant neoplasm of uterus, part unspecified	C2	0.00443221
D80	Immunodeficiency with predominantly antibody defects	C3	0.00443221
E74	Other disorders of carbohydrate metabolism	C4	0.00443221
E85	Amyloidosis	C4	0.00443221
F06	Other mental disorders due to brain damage and dysfunction and to physical disease	C5	0.00443221
F19	Mental and behavioural disorders due to multiple drug use and use of other psychoactive substances	C5	0.00443221
F48	Other neurotic disorders	C5	0.00443221
G06	Intracranial and intraspinal abscess and granuloma	C6	0.00443221
I98	Other disorders of circulatory system in diseases classified elsewhere	C9	0.00443221
J82	Pulmonary eosinophilia, not elsewhere classified	C10	0.00443221
J85	Abscess of lung and mediastinum	C10	0.00443221
L68	Hypertrichosis	C12	0.00443221
N44	Torsion of testis	C14	0.00443221
A46	Erysipelas	C1	0.00387818
B20	Human immunodeficiency virus [HIV] disease resulting in infectious and parasitic diseases	C1	0.00387818
B50	Plasmodium falciparum malaria	C1	0.00387818
B54	Unspecified malaria	C1	0.00387818
B91	Sequelae of poliomyelitis	C1	0.00387818
C41	Malignant neoplasm of bone and articular cartilage of other and unspecified sites	C2	0.00387818
C51	Malignant neoplasm of vulva	C2	0.00387818
C76	Malignant neoplasm of other and ill-defined sites	C2	0.00387818
F34	Persistent mood [affective] disorders	C5	0.00387818
F39	Unspecified mood [affective] disorder	C5	0.00387818
G11	Hereditary ataxia	C6	0.00387818
G59	Mononeuropathy in diseases classified elsewhere	C6	0.00387818
J67	Hypersensitivity pneumonitis due to organic dust	C10	0.00387818
L10	Pemphigus	C12	0.00387818
N25	Disorders resulting from impaired renal tubular function	C14	0.00387818
N51	Disorders of male genital organs in diseases classified elsewhere	C14	0.00387818
B25	Cytomegaloviral disease	C1	0.00332415
C04	Malignant neoplasm of floor of mouth	C2	0.00332415
C22	Malignant neoplasm of liver and intrahepatic bile ducts	C2	0.00332415
C30	Malignant neoplasm of nasal cavity and middle ear	C2	0.00332415
C84	Mature T/NK-cell lymphomas	C2	0.00332415
C88	Malignant immunoproliferative diseases	C2	0.00332415
D02	Carcinoma in situ of middle ear and respiratory system	C2	0.00332415
E73	Lactose intolerance	C4	0.00332415
F51	Nonorganic sleep disorders	C5	0.00332415
G02	Meningitis in other infectious and parasitic diseases classified elsewhere	C6	0.00332415
G30	Alzheimer disease	C6	0.00332415
G46	Vascular syndromes of brain in cerebrovascular diseases	C6	0.00332415
G94	Other disorders of brain in diseases classified elsewhere	C6	0.00332415
I06	Rheumatic mitral valve diseases	C9	0.00332415
I23	Certain current complications following acute myocardial infarction	C9	0.00332415
I81	Portal vein thrombosis	C9	0.00332415
M08	Juvenile arthritis	C13	0.00332415
N15	Other renal tubulo-interstitial diseases	C14	0.00332415
N98	Complications associated with artificial fertilization	C14	0.00332415
A04	Other bacterial intestinal infections	C1	0.00277013
A16	Respiratory tuberculosis, not confirmed bacteriologically or histologically	C1	0.00277013
B02	Zoster [herpes zoster]	C1	0.00277013
B16	Acute hepatitis B	C1	0.00277013
C01	Malignant neoplasm of base of tongue	C2	0.00277013
C06	Malignant neoplasm of other and unspecified parts of mouth	C2	0.00277013
C10	Malignant neoplasm of oropharynx	C2	0.00277013
C48	Malignant neoplasm of retroperitoneum and peritoneum	C2	0.00277013
C60	Malignant neoplasm of penis	C2	0.00277013
C95	Leukaemia of unspecified cell type	C2	0.00277013
C97	Malignant neoplasms of independent (primary) multiple sites	C2	0.00277013
D01	Carcinoma in situ of other and unspecified digestive organs	C2	0.00277013
D67	Hereditary factor IX deficiency	C3	0.00277013
E46	Unspecified protein-energy malnutrition	C4	0.00277013
F14	Mental and behavioural disorders due to use of cocaine	C5	0.00277013
F80	Specific developmental disorders of speech and language	C5	0.00277013
H22	Disorders of iris and ciliary body in diseases classified elsewhere	C7	0.00277013
I09	Other rheumatic heart diseases	C9	0.00277013
L63	Alopecia areata	C12	0.00277013
M49	Spondylopathies in diseases classified elsewhere	C13	0.00277013
A48	Other bacterial diseases, not elsewhere classified	C1	0.0022161
C11	Malignant neoplasm of nasopharynx	C2	0.0022161
C52	Malignant neoplasm of vagina	C2	0.0022161
D00	Carcinoma in situ of oral cavity, oesophagus and stomach	C2	0.0022161
D42	Neoplasm of uncertain or unknown behaviour of meninges	C2	0.0022161
D53	Other nutritional anaemias	C3	0.0022161
E20	Hypoparathyroidism	C4	0.0022161
E79	Disorders of purine and pyrimidine metabolism	C4	0.0022161
F13	Mental and behavioural disorders due to use of sedatives or hypnotics	C5	0.0022161
H28	Cataract and other disorders of lens in diseases classified elsewhere	C7	0.0022161
H51	Other disorders of binocular movement	C7	0.0022161
K23	Disorders of oesophagus in diseases classified elsewhere	C11	0.0022161
K77	Liver disorders in diseases classified elsewhere	C11	0.0022161
L01	Impetigo	C12	0.0022161
L41	Parapsoriasis	C12	0.0022161
L42	Pityriasis rosea	C12	0.0022161
L44	Other papulosquamous disorders	C12	0.0022161
M14	Arthropathies in other diseases classified elsewhere	C13	0.0022161
B23	Human immunodeficiency virus [HIV] disease resulting in other conditions	C1	0.00166208
B35	Dermatophytosis	C1	0.00166208
B36	Other superficial mycoses	C1	0.00166208
B44	Aspergillosis	C1	0.00166208
C05	Malignant neoplasm of palate	C2	0.00166208
C57	Malignant neoplasm of other and unspecified female genital organs	C2	0.00166208
C74	Malignant neoplasm of adrenal gland	C2	0.00166208
D65	Disseminated intravascular coagulation [defibrination syndrome]	C3	0.00166208
E31	Polyglandular dysfunction	C4	0.00166208
E58	Dietary calcium deficiency	C4	0.00166208
E70	Disorders of aromatic amino-acid metabolism	C4	0.00166208
E72	Other disorders of amino-acid metabolism	C4	0.00166208
E75	Disorders of sphingolipid metabolism and other lipid storage disorders	C4	0.00166208
E84	Cystic fibrosis	C4	0.00166208
F15	Mental and behavioural disorders due to use of other stimulants, including caffeine	C5	0.00166208
F55	Abuse of non-dependence-producing substances	C5	0.00166208
H13	Disorders of conjunctiva in diseases classified elsewhere	C7	0.00166208
H62	Disorders of external ear in diseases classified elsewhere	C8	0.00166208
I28	Other diseases of pulmonary vessels	C9	0.00166208
I32	Pericarditis in diseases classified elsewhere	C9	0.00166208
I36	Nonrheumatic tricuspid valve disorders	C9	0.00166208
I79	Disorders of arteries, arterioles and capillaries in diseases classified elsewhere	C9	0.00166208
J61	Pneumoconiosis due to asbestos and other mineral fibres	C10	0.00166208
K28	Gastrojejunal ulcer	C11	0.00166208
L55	Sunburn	C12	0.00166208
L74	Eccrine sweat disorders	C12	0.00166208
L88	Pyoderma gangrenosum	C12	0.00166208
N06	Isolated proteinuria with specified morphological lesion	C14	0.00166208
N14	Drug- and heavy-metal-induced tubulo-interstitial and tubular conditions	C14	0.00166208
N29	Other disorders of kidney and ureter in diseases classified elsewhere	C14	0.00166208
A07	Other protozoal intestinal diseases	C1	0.00110805
A39	Meningococcal infection	C1	0.00110805
A40	Streptococcal sepsis	C1	0.00110805
B15	Acute hepatitis A	C1	0.00110805
B21	Human immunodeficiency virus [HIV] disease resulting in malignant neoplasms	C1	0.00110805
B51	Plasmodium vivax malaria	C1	0.00110805
B76	Hookworm diseases	C1	0.00110805
B78	Strongyloidiasis	C1	0.00110805
B80	Enterobiasis	C1	0.00110805
B82	Unspecified intestinal parasitism	C1	0.00110805
C17	Malignant neoplasm of small intestine	C2	0.00110805
C24	Malignant neoplasm of other and unspecified parts of biliary tract	C2	0.00110805
C37	Malignant neoplasm of thymus	C2	0.00110805
C72	Malignant neoplasm of spinal cord, cranial nerves and other parts of central nervous system	C2	0.00110805
D15	Benign neoplasm of other and unspecified intrathoracic organs	C2	0.00110805
D77	Other disorders of blood and blood-forming organs in diseases classified elsewhere	C3	0.00110805
D82	Immunodeficiency associated with other major defects	C3	0.00110805
E02	Subclinical iodine-deficiency hypothyroidism	C4	0.00110805
E51	Thiamine deficiency	C4	0.00110805
F62	Enduring personality changes, not attributable to brain damage and disease	C5	0.00110805
F70	Mild mental retardation	C5	0.00110805
F79	Unspecified mental retardation	C5	0.00110805
F82	Specific developmental disorder of motor function	C5	0.00110805
F95	Tic disorders	C5	0.00110805
H68	Eustachian salpingitis and obstruction	C8	0.00110805
I00	Rheumatic fever without mention of heart involvement	C9	0.00110805
I13	Hypertensive heart and renal disease	C9	0.00110805
I37	Pulmonary valve disorders	C9	0.00110805
I43	Cardiomyopathy in diseases classified elsewhere	C9	0.00110805
J41	Simple and mucopurulent chronic bronchitis	C10	0.00110805
J68	Respiratory conditions due to inhalation of chemicals, gases, fumes and vapours	C10	0.00110805
L58	Radiodermatitis	C12	0.00110805
L64	Androgenic alopecia	C12	0.00110805
M03	Postinfective and reactive arthropathies in diseases classified elsewhere	C13	0.00110805
M61	Calcification and ossification of muscle	C13	0.00110805
A02	Other salmonella infections	C1	0.000554026
A15	Respiratory tuberculosis, bacteriologically and histologically confirmed	C1	0.000554026
A18	Tuberculosis of other organs	C1	0.000554026
A19	Miliary tuberculosis	C1	0.000554026
A53	Other and unspecified syphilis	C1	0.000554026
A86	Unspecified viral encephalitis	C1	0.000554026
B08	Other viral infections characterized by skin and mucous membrane lesions, not elsewhere classified	C1	0.000554026
B30	Viral conjunctivitis	C1	0.000554026
B33	Other viral diseases, not elsewhere classified	C1	0.000554026
B49	Unspecified mycosis	C1	0.000554026
B57	Chagas disease	C1	0.000554026
B59	Pneumocystosis	C1	0.000554026
B65	Schistosomiasis [bilharziasis]	C1	0.000554026
C03	Malignant neoplasm of gum	C2	0.000554026
C12	Malignant neoplasm of piriform sinus	C2	0.000554026
C33	Malignant neoplasm of trachea	C2	0.000554026
C38	Malignant neoplasm of heart, mediastinum and pleura	C2	0.000554026
C45	Mesothelioma	C2	0.000554026
C75	Malignant neoplasm of other endocrine glands and related structures	C2	0.000554026
C96	Other and unspecified malignant neoplasms of lymphoid, haematopoietic and related tissue	C2	0.000554026
D19	Benign neoplasm of mesothelial tissue	C2	0.000554026
D20	Benign neoplasm of soft tissue of retroperitoneum and peritoneum	C2	0.000554026
D55	Anaemia due to enzyme disorders	C3	0.000554026
D60	Acquired pure red cell aplasia [erythroblastopenia]	C3	0.000554026
D74	Methaemoglobinaemia	C3	0.000554026
D84	Other immunodeficiencies	C3	0.000554026
E01	Iodine-deficiency-related thyroid disorders and allied conditions	C4	0.000554026
E12	Malnutrition-related diabetes mellitus	C4	0.000554026
E43	Unspecified severe protein-energy malnutrition	C4	0.000554026
E52	Niacin deficiency [pellagra]	C4	0.000554026
E56	Other vitamin deficiencies	C4	0.000554026
E59	Dietary selenium deficiency	C4	0.000554026
E64	Sequelae of malnutrition and other nutritional deficiencies	C4	0.000554026
F00	Dementia in Alzheimer disease	C5	0.000554026
F21	Schizotypal disorder	C5	0.000554026
F61	Mixed and other personality disorders	C5	0.000554026
F65	Disorders of sexual preference	C5	0.000554026
F66	Psychological and behavioural disorders associated with sexual development and orientation	C5	0.000554026
F69	Unspecified disorder of adult personality and behaviour	C5	0.000554026
F78	Other mental retardation	C5	0.000554026
G09	Sequelae of inflammatory diseases of central nervous system	C6	0.000554026
G23	Other degenerative diseases of basal ganglia	C6	0.000554026
G32	Other degenerative disorders of nervous system in diseases classified elsewhere	C6	0.000554026
G73	Disorders of myoneural junction and muscle in diseases classified elsewhere	C6	0.000554026
H32	Chorioretinal disorders in diseases classified elsewhere	C7	0.000554026
H42	Glaucoma in diseases classified elsewhere	C7	0.000554026
H75	Other disorders of middle ear and mastoid in diseases classified elsewhere	C8	0.000554026
H94	Other disorders of ear in diseases classified elsewhere	C8	0.000554026
I01	Rheumatic fever with heart involvement	C9	0.000554026
I39	Endocarditis and heart valve disorders in diseases classified elsewhere	C9	0.000554026
K67	Disorders of peritoneum in infectious diseases classified elsewhere	C11	0.000554026
L00	Staphylococcal scalded skin syndrome	C12	0.000554026
L26	Exfoliative dermatitis	C12	0.000554026
L59	Other disorders of skin and subcutaneous tissue related to radiation	C12	0.000554026
L99	Other disorders of skin and subcutaneous tissue in diseases classified elsewhere	C12	0.000554026
M36	Systemic disorders of connective tissue in diseases classified elsewhere	C13	0.000554026
N01	Rapidly progressive nephritic syndrome	C14	0.000554026
N37	Urethral disorders in diseases classified elsewhere	C14	0.000554026
N74	Female pelvic inflammatory disorders in diseases classified elsewhere	C14	0.000554026

## Sheet: Male_ICD_UK
ICD-10	English	Chapter	Proportion (%)
I10	Essential (primary) hypertension	C9	7.90187
K40	Inguinal hernia	C11	4.84859
K29	Gastritis and duodenitis	C11	3.98107
I25	Chronic ischaemic heart disease	C9	3.86557
M23	Internal derangement of knee	C13	3.6082
K62	Other diseases of anus and rectum	C11	3.60317
K44	Diaphragmatic hernia	C11	3.31818
J45	Asthma	C10	3.18134
I84	Haemorrhoids	C9	3.17757
K21	Gastro-oesophageal reflux disease	C11	2.50967
I20	Angina pectoris	C9	2.40295
E78	Disorders of lipoprotein metabolism and other lipidaemias	C4	2.34269
I21	Acute myocardial infarction	C9	2.32135
M17	Gonarthrosis [arthrosis of knee]	C13	2.24476
K57	Diverticular disease of intestine	C11	2.12047
J34	Other disorders of nose and nasal sinuses	C10	1.78652
E11	Type 2 diabetes mellitus	C4	1.76518
M54	Dorsalgia	C13	1.68357
L72	Follicular cysts of skin and subcutaneous tissue	C12	1.64089
N40	Hyperplasia of prostate	C14	1.62708
M25	Other joint disorders, not elsewhere classified	C13	1.53041
I48	Atrial fibrillation and flutter	C9	1.50153
K52	Other noninfective gastroenteritis and colitis	C11	1.46512
I83	Varicose veins of lower extremities	C9	1.4375
K30	Functional dyspepsia	C11	1.42369
K22	Other diseases of oesophagus	C11	1.36971
K20	Oesophagitis	C11	1.35339
N32	Other disorders of bladder	C14	1.25295
N20	Calculus of kidney and ureter	C14	1.23914
L03	Cellulitis	C12	1.1274
N39	Other disorders of urinary system	C14	1.10857
N50	Other disorders of male genital organs	C14	1.09476
K92	Other diseases of digestive system	C11	1.08848
M79	Other soft tissue disorders, not elsewhere classified	C13	1.05584
K63	Other diseases of intestine	C11	1.05208
M75	Shoulder lesions	C13	1.0006
M51	Other intervertebral disc disorders	C13	0.960428
M16	Coxarthrosis [arthrosis of hip]	C13	0.952895
G47	Sleep disorders	C6	0.927786
K80	Cholelithiasis	C11	0.893888
H26	Other cataract	C7	0.877567
F10	Mental and behavioural disorders due to use of alcohol	C5	0.85748
J33	Nasal polyp	C10	0.849947
D12	Benign neoplasm of colon, rectum, anus and anal canal	C2	0.842415
K42	Umbilical hernia	C11	0.827349
M19	Other arthrosis	C13	0.804751
M72	Fibroblastic disorders	C13	0.78843
G56	Mononeuropathies of upper limb	C6	0.744489
L98	Other disorders of skin and subcutaneous tissue, not elsewhere classified	C12	0.738211
N48	Other disorders of penis	C14	0.718124
N47	Redundant prepuce, phimosis and paraphimosis	C14	0.704314
K26	Duodenal ulcer	C11	0.686737
F32	Depressive episode	C5	0.675438
F17	Mental and behavioural disorders due to use of tobacco	C5	0.674183
N23	Unspecified renal colic	C14	0.651584
J18	Pneumonia, organism unspecified	C10	0.631497
D17	Benign lipomatous neoplasm	C2	0.62522
K60	Fissure and fistula of anal and rectal regions	C11	0.623964
K59	Other functional intestinal disorders	C11	0.613921
K51	Ulcerative colitis	C11	0.61141
H33	Retinal detachments and breaks	C7	0.595089
M65	Synovitis and tenosynovitis	C13	0.591322
K35	Acute appendicitis	C11	0.556169
J22	Unspecified acute lower respiratory infection	C10	0.522272
K25	Gastric ulcer	C11	0.512228
E66	Obesity	C4	0.504695
M67	Other disorders of synovium and tendon	C13	0.502185
H02	Other disorders of eyelid	C7	0.480842
M10	Gout	C13	0.477075
I80	Phlebitis and thrombophlebitis	C9	0.47582
K31	Other diseases of stomach and duodenum	C11	0.472053
N43	Hydrocele and spermatocele	C14	0.463265
M47	Spondylosis	C13	0.460754
N35	Urethral stricture	C14	0.459499
G40	Epilepsy	C6	0.454477
K02	Dental caries	C11	0.454477
L02	Cutaneous abscess, furuncle and carbuncle	C12	0.453222
I50	Heart failure	C9	0.433134
M13	Other arthritis	C13	0.433134
M20	Acquired deformities of fingers and toes	C13	0.433134
C44	Other malignant neoplasms of skin	C2	0.431879
K61	Abscess of anal and rectal regions	C11	0.418069
J32	Chronic sinusitis	C10	0.410536
D64	Other anaemias	C3	0.40928
L40	Psoriasis	C12	0.396726
L82	Seborrhoeic keratosis	C12	0.392959
E10	Type 1 diabetes mellitus	C4	0.382916
H40	Glaucoma	C7	0.380405
M24	Other specific joint derangements	C13	0.361573
I63	Cerebral infarction	C9	0.360317
K04	Diseases of pulp and periapical tissues	C11	0.355296
J44	Other chronic obstructive pulmonary disease	C10	0.35404
K13	Other diseases of lip and oral mucosa	C11	0.35404
K58	Irritable bowel syndrome	C11	0.345252
D23	Other benign neoplasms of skin	C2	0.341485
I47	Paroxysmal tachycardia	C9	0.34023
K08	Other disorders of teeth and supporting structures	C11	0.337719
H25	Senile cataract	C7	0.330186
K64	Haemorrhoids and perianal venous thrombosis	C11	0.323909
F41	Other anxiety disorders	C5	0.322654
D22	Melanocytic naevi	C2	0.307588
N41	Inflammatory diseases of prostate	C14	0.297544
I26	Pulmonary embolism	C9	0.293778
M06	Other rheumatoid arthritis	C13	0.292522
M70	Soft tissue disorders related to use, overuse and pressure	C13	0.291267
J90	Pleural effusion, not elsewhere classified	C10	0.283734
I73	Other peripheral vascular diseases	C9	0.282479
G55	Nerve root and plexus compressions in diseases classified elsewhere	C6	0.281223
I51	Complications and ill-defined descriptions of heart disease	C9	0.276201
K01	Embedded and impacted teeth	C11	0.274946
E14	Unspecified diabetes mellitus	C4	0.27118
H00	Hordeolum and chalazion	C7	0.27118
N13	Obstructive and reflux uropathyC	C14	0.268669
K43	Ventral hernia	C11	0.264902
J38	Diseases of vocal cords and larynx, not elsewhere classified	C10	0.25988
I49	Other cardiac arrhythmias	C9	0.256114
H35	Other retinal disorders	C7	0.254859
H53	Visual disturbances	C7	0.252348
M48	Other spondylopathies	C13	0.251092
I44	Atrioventricular and left bundle-branch block	C9	0.249837
I35	Nonrheumatic aortic valve disorders	C9	0.238538
K85	Acute pancreatitis	C11	0.237282
M77	Other enthesopathies	C13	0.237282
K56	Paralytic ileus and intestinal obstruction without hernia	C11	0.236027
G45	Transient cerebral ischaemic attacks and related syndromes	C6	0.234771
K50	Crohn disease [regional enteritis]	C11	0.228494
K76	Other diseases of liver	C11	0.227238
D50	Iron deficiency anaemia	C3	0.222217
H36	Retinal disorders in diseases classified elsewhere	C7	0.219706
B96	Other specified bacterial agents as the cause of diseases classified to other chapters	C1	0.21845
L60	Nail disorders	C12	0.217195
N42	Other disorders of prostate	C14	0.215939
H52	Disorders of refraction and accommodation	C7	0.210917
N45	Orchitis and epididymitis	C14	0.209662
N28	Other disorders of kidney and ureter, not elsewhere classified	C14	0.208407
I45	Other conduction disorders	C9	0.20464
I64	Stroke, not specified as haemorrhage or infarction	C9	0.200874
J98	Other respiratory disorders	C10	0.197107
L30	Other dermatitis	C12	0.197107
N17	Acute renal failure	C14	0.197107
I34	Nonrheumatic mitral valve disorders	C9	0.194596
M50	Cervical disc disorders	C13	0.193341
L91	Hypertrophic disorders of skin	C12	0.184553
L57	Skin changes due to chronic exposure to nonionizing radiation	C12	0.182042
H91	Other hearing loss	C8	0.179531
K90	Intestinal malabsorption	C11	0.179531
L90	Atrophic disorders of skin	C12	0.171998
E03	Other hypothyroidism	C4	0.170743
I95	Hypotension	C9	0.169487
J30	Vasomotor and allergic rhinitis	C10	0.165721
E87	Other disorders of fluid, electrolyte and acid-base balance	C4	0.164465
K81	Cholecystitis	C11	0.16321
J31	Chronic rhinitis, nasopharyngitis and pharyngitis	C10	0.159444
H72	Perforation of tympanic membrane	C8	0.158188
I42	Cardiomyopathy	C9	0.158188
N31	Neuromuscular dysfunction of bladder, not elsewhere classified	C14	0.156933
L05	Pilonidal cyst	C12	0.155677
C61	Malignant neoplasm of prostate	C2	0.154422
M84	Disorders of continuity of bone	C13	0.154422
M89	Other disorders of bone	C13	0.153166
H43	Disorders of vitreous body	C7	0.151911
K11	Diseases of salivary glands	C11	0.151911
L08	Other local infections of skin and subcutaneous tissue	C12	0.1494
H65	Nonsuppurative otitis media	C8	0.148144
K14	Diseases of tongue	C11	0.144378
E83	Disorders of mineral metabolism	C4	0.143123
N18	Chronic kidney disease	C14	0.143123
K70	Alcoholic liver disease	C11	0.13559
M22	Disorders of patella	C13	0.13559
M45	Ankylosing spondylitis	C13	0.13559
G81	Hemiplegia	C6	0.133079
C77	Secondary and unspecified malignant neoplasm of lymph nodes	C2	0.130568
M21	Other acquired deformities of limbs	C13	0.130568
H04	Disorders of lacrimal system	C7	0.123035
J35	Chronic diseases of tonsils and adenoids	C10	0.123035
G35	Multiple sclerosis	C6	0.12178
N30	Cystitis	C14	0.12178
F20	Schizophrenia	C5	0.120524
N02	Recurrent and persistent haematuria	C14	0.118013
I77	Other disorders of arteries and arterioles	C9	0.116758
C67	Malignant neoplasm of bladder	C2	0.114247
H66	Suppurative and unspecified otitis media	C8	0.114247
I60	Subarachnoid haemorrhage	C9	0.112992
M71	Other bursopathies	C13	0.112992
M43	Other deforming dorsopathies	C13	0.110481
H50	Other strabismus	C7	0.109225
I31	Other diseases of pericardium	C9	0.109225
M07	Psoriatic and enteropathic arthropathies	C13	0.109225
N21	Calculus of lower urinary tract	C14	0.10797
G43	Migraine	C6	0.106714
K05	Gingivitis and periodontal diseases	C11	0.105459
M81	Osteoporosis without pathological fracture	C13	0.105459
H90	Conductive and sensorineural hearing loss	C8	0.104203
N19	Unspecified kidney failure	C14	0.104203
J93	Pneumothorax	C10	0.102948
M15	Polyarthrosis	C13	0.102948
I61	Intracerebral haemorrhage	C9	0.101692
I46	Cardiac arrest	C9	0.100437
K66	Other disorders of peritoneum	C11	0.100437
K86	Other diseases of pancreas	C11	0.100437
C20	Malignant neoplasm of rectum	C2	0.0991814
G93	Other disorders of brain	C6	0.0991814
I67	Other cerebrovascular diseases	C9	0.0991814
K83	Other diseases of biliary tract	C11	0.0991814
H61	Other disorders of external ear	C8	0.097926
H83	Other diseases of inner ear	C8	0.097926
F31	Bipolar affective disorder	C5	0.0941596
I86	Varicose veins of other sites	C9	0.0941596
I71	Aortic aneurysm and dissection	C9	0.0929041
K09	Cysts of oral region, not elsewhere classified	C11	0.0929041
J96	Respiratory failure, not elsewhere classified	C10	0.0916487
D18	Haemangioma and lymphangioma, any site	C2	0.0903932
D69	Purpura and other haemorrhagic conditions	C3	0.0891377
G99	Other disorders of nervous system in diseases classified elsewhere	C6	0.0878823
I70	Atherosclerosis	C9	0.0878823
D13	Benign neoplasm of other and ill-defined parts of digestive system	C2	0.0866268
H11	Other disorders of conjunctiva	C7	0.0866268
I22	Subsequent myocardial infarction	C9	0.0866268
M94	Other disorders of cartilage	C13	0.0866268
E86	Volume depletion	C4	0.0853714
J06	Acute upper respiratory infections of multiple and unspecified sites	C10	0.0853714
H73	Other disorders of tympanic membrane	C8	0.0841159
M80	Osteoporosis with pathological fracture	C13	0.0841159
I24	Other acute ischaemic heart diseases	C9	0.0828604
I74	Arterial embolism and thrombosis	C9	0.0828604
J36	Peritonsillar abscess	C10	0.0828604
J39	Other diseases of upper respiratory tract	C10	0.0828604
M62	Other disorders of muscle	C13	0.0828604
G51	Facial nerve disorders	C6	0.081605
I12	Hypertensive renal disease	C9	0.081605
D41	Neoplasm of uncertain or unknown behaviour of urinary organs	C2	0.0803495
H71	Cholesteatoma of middle ear	C8	0.0803495
C18	Malignant neoplasm of colon	C2	0.0790941
I65	Occlusion and stenosis of precerebral arteries, not resulting in cerebral infarction	C9	0.0790941
G20	Parkinson disease	C6	0.0778386
K82	Other diseases of gallbladder	C11	0.0778386
D37	Neoplasm of uncertain or unknown behaviour of oral cavity and digestive organs	C2	0.0765831
K37	Unspecified appendicitis	C11	0.0765831
M66	Spontaneous rupture of synovium and tendon	C13	0.0765831
H54	Visual impairment including blindness (binocular or monocular)	C7	0.0753277
J02	Acute pharyngitis	C10	0.0753277
J47	Bronchiectasis	C10	0.0753277
L92	Granulomatous disorders of skin and subcutaneous tissue	C12	0.0728168
H01	Other inflammation of eyelid	C7	0.0715613
M11	Other crystal arthropathies	C13	0.0715613
N62	Hypertrophy of breast	C14	0.0715613
J03	Acute tonsillitis	C10	0.0703058
K07	Dentofacial anomalies [including malocclusion]	C11	0.0703058
L29	Pruritus	C12	0.0703058
H81	Disorders of vestibular function	C8	0.0690504
K91	Postprocedural disorders of digestive system, not elsewhere classified	C11	0.0690504
H74	Other disorders of middle ear and mastoid	C8	0.0677949
M76	Enthesopathies of lower limb, excluding foot	C13	0.0677949
B95	Streptococcus and staphylococcus as the cause of diseases classified to other chapters	C1	0.0665394
E16	Other disorders of pancreatic internal secretion	C4	0.0665394
H93	Other disorders of ear, not elsewhere classified	C8	0.0665394
L81	Other disorders of pigmentation	C12	0.0665394
E05	Thyrotoxicosis [hyperthyroidism]	C4	0.065284
C78	Secondary malignant neoplasm of respiratory and digestive organs	C2	0.0640285
F52	Sexual dysfunction, not caused by organic disorder or disease	C5	0.0640285
H60	Otitis externa	C8	0.0640285
L97	Ulcer of lower limb, not elsewhere classified	C12	0.0640285
C85	Other and unspecified types of non-Hodgkin lymphoma	C2	0.0627731
E04	Other nontoxic goitre	C4	0.0627731
I08	Multiple valve diseases	C9	0.0627731
H92	Otalgia and effusion of ear	C8	0.0615176
J43	Emphysema	C10	0.0615176
L85	Other epidermal thickening	C12	0.0615176
M46	Other inflammatory spondylopathies	C13	0.0615176
D48	Neoplasm of uncertain or unknown behaviour of other and unspecified sites	C2	0.0602621
G62	Other polyneuropathies	C6	0.0602621
K27	Peptic ulcer, site unspecified	C11	0.0602621
H18	Other disorders of cornea	C7	0.0590067
M87	Osteonecrosis	C13	0.0590067
N36	Other disorders of urethra	C14	0.0590067
C79	Secondary malignant neoplasm of other and unspecified sites	C2	0.0577512
F33	Recurrent depressive disorder	C5	0.0577512
M93	Other osteochondropathies	C13	0.0577512
M95	Other acquired deformities of musculoskeletal system and connective tissue	C13	0.0577512
D75	Other diseases of blood and blood-forming organs	C3	0.0564958
G82	Paraplegia and tetraplegia	C6	0.0564958
H44	Disorders of globe	C7	0.0564958
K65	Peritonitis	C11	0.0564958
C43	Malignant melanoma of skin	C2	0.0539848
D36	Benign neoplasm of other and unspecified sites	C2	0.0539848
F43	Reaction to severe stress, and adjustment disorders	C5	0.0527294
J40	Bronchitis, not specified as acute or chronic	C10	0.0527294
K75	Other inflammatory liver diseases	C11	0.0527294
M00	Pyogenic arthritis	C13	0.0514739
M86	Osteomyelitis	C13	0.0502185
H34	Retinal vascular occlusions	C7	0.0477075
L73	Other follicular disorders	C12	0.0477075
N12	Tubulo-interstitial nephritis, not specified as acute or chronic	C14	0.0477075
C90	Multiple myeloma and malignant plasma cell neoplasms	C2	0.0451966
C91	Lymphoid leukaemia	C2	0.0451966
K12	Stomatitis and related lesions	C11	0.0451966
L71	Rosacea	C12	0.0451966
C80	Malignant neoplasm, without specification of site	C2	0.0439411
D45	Polycythaemia vera	C2	0.0439411
G57	Mononeuropathies of lower limb	C6	0.0439411
I69	Sequelae of cerebrovascular disease	C9	0.0439411
J15	Bacterial pneumonia, not elsewhere classified	C10	0.0439411
L43	Lichen planus	C12	0.0439411
L50	Urticaria	C12	0.0439411
M85	Other disorders of bone density and structure	C13	0.0439411
G95	Other diseases of spinal cord	C6	0.0426857
G91	Hydrocephalus	C6	0.0414302
K06	Other disorders of gingiva and edentulous alveolar ridge	C11	0.0414302
K74	Fibrosis and cirrhosis of liver	C11	0.0414302
N49	Inflammatory disorders of male genital organs, not elsewhere classified	C14	0.0414302
E23	Hypofunction and other disorders of pituitary gland	C4	0.0401748
G44	Other headache syndromes	C6	0.0401748
I33	Acute and subacute endocarditis	C9	0.0401748
I30	Acute pericarditis	C9	0.0389193
J84	Other interstitial pulmonary diseases	C10	0.0389193
K41	Femoral hernia	C11	0.0389193
N05	Unspecified nephritic syndrome	C14	0.0389193
H80	Otosclerosis	C8	0.0376638
I78	Diseases of capillaries	C9	0.0376638
I87	Other disorders of veins	C9	0.0376638
J46	Status asthmaticus	C10	0.0376638
B18	Chronic viral hepatitis	C1	0.0364084
D68	Other coagulation defects	C3	0.0364084
H20	Iridocyclitis	C7	0.0364084
K38	Other diseases of appendix	C11	0.0364084
M35	Other systemic involvement of connective tissue	C13	0.0364084
F45	Somatoform disorders	C5	0.0351529
J12	Viral pneumonia, not elsewhere classified	C10	0.0351529
D04	Carcinoma in situ of skin	C2	0.0338975
D70	Agranulocytosis	C3	0.0338975
D86	Sarcoidosis	C3	0.0338975
I89	Other noninfective disorders of lymphatic vessels and lymph nodes	C9	0.0338975
J81	Pulmonary oedema	C10	0.0338975
K55	Vascular disorders of intestine	C11	0.0338975
M05	Seropositive rheumatoid arthritis	C13	0.0338975
M18	Arthrosis of first carpometacarpal joint	C13	0.0338975
C62	Malignant neoplasm of testis	C2	0.032642
E53	Deficiency of other B group vitamins	C4	0.032642
J13	Pneumonia due to Streptococcus pneumoniae	C10	0.032642
L27	Dermatitis due to substances taken internally	C12	0.032642
M41	Scoliosis	C13	0.032642
B34	Viral infection of unspecified site	C1	0.0313865
G31	Other degenerative diseases of nervous system, not elsewhere classified	C6	0.0313865
J00	Acute nasopharyngitis [common cold]	C10	0.0313865
J69	Pneumonitis due to solids and liquids	C10	0.0313865
L53	Other erythematous conditions	C12	0.0313865
M31	Other necrotizing vasculopathies	C13	0.0313865
M53	Other dorsopathies, not elsewhere classified	C13	0.0313865
N46	Male infertility	C14	0.0313865
D03	Melanoma in situ	C2	0.0301311
D35	Benign neoplasm of other and unspecified endocrine glands	C2	0.0301311
G50	Disorders of trigeminal nerve	C6	0.0301311
I72	Other aneurysm and dissection	C9	0.0301311
C15	Malignant neoplasm of oesophagus	C2	0.0288756
C19	Malignant neoplasm of rectosigmoid junction	C2	0.0288756
C34	Malignant neoplasm of bronchus and lung	C2	0.0288756
C92	Myeloid leukaemia	C2	0.0288756
E22	Hyperfunction of pituitary gland	C4	0.0288756
E29	Testicular dysfunction	C4	0.0288756
G96	Other disorders of central nervous system	C6	0.0288756
I62	Other nontraumatic intracranial haemorrhage	C9	0.0288756
J42	Unspecified chronic bronchitis	C10	0.0288756
K10	Other diseases of jaws	C11	0.0288756
D21	Other benign neoplasms of connective and other soft tissue	C2	0.0276201
D40	Neoplasm of uncertain or unknown behaviour of male genital organs	C2	0.0276201
C64	Malignant neoplasm of kidney, except renal pelvis	C2	0.0263647
C82	Follicular lymphoma	C2	0.0263647
G37	Other demyelinating diseases of central nervous system	C6	0.0263647
G80	Cerebral palsy	C6	0.0263647
I27	Other pulmonary heart diseases	C9	0.0263647
I85	Oesophageal varices	C9	0.0263647
C32	Malignant neoplasm of larynx	C2	0.0251092
C83	Non-follicular lymphoma	C2	0.0251092
D29	Benign neoplasm of male genital organs	C2	0.0251092
D73	Diseases of spleen	C3	0.0251092
E80	Disorders of porphyrin and bilirubin metabolism	C4	0.0251092
F42	Obsessive-compulsive disorder	C5	0.0251092
G61	Inflammatory polyneuropathy	C6	0.0251092
J86	Pyothorax	C10	0.0251092
D11	Benign neoplasm of major salivary glands	C2	0.0238538
F11	Mental and behavioural disorders due to use of opioids	C5	0.0238538
G24	Dystonia	C6	0.0238538
G25	Other extrapyramidal and movement disorders	C6	0.0238538
H27	Other disorders of lens	C7	0.0238538
H47	Other disorders of optic [2nd] nerve and visual pathways	C7	0.0238538
H57	Other disorders of eye and adnexa	C7	0.0238538
J01	Acute sinusitis	C10	0.0238538
J11	Influenza, virus not identified	C10	0.0238538
L28	Lichen simplex chronicus and prurigo	C12	0.0238538
N99	Postprocedural disorders of genitourinary system, not elsewhere classified	C14	0.0238538
A41	Other sepsis	C1	0.0225983
B24	Unspecified human immunodeficiency virus [HIV] disease	C1	0.0225983
D57	Sickle-cell disorders	C3	0.0225983
G83	Other paralytic syndromes	C6	0.0225983
N04	Nephrotic syndrome	C14	0.0225983
D32	Benign neoplasm of meninges	C2	0.0213428
E21	Hyperparathyroidism and other disorders of parathyroid gland	C4	0.0213428
F60	Specific personality disorders	C5	0.0213428
G58	Other mononeuropathies	C6	0.0213428
G70	Myasthenia gravis and other myoneural disorders	C6	0.0213428
H16	Keratitis	C7	0.0213428
I11	Hypertensive heart disease	C9	0.0213428
C71	Malignant neoplasm of brain	C2	0.0200874
C81	Hodgkin lymphoma	C2	0.0200874
D47	Other neoplasms of uncertain or unknown behaviour of lymphoid, haematopoietic and related tissue	C2	0.0200874
E27	Other disorders of adrenal gland	C4	0.0200874
E55	Vitamin D deficiency	C4	0.0200874
G71	Primary disorders of muscles	C6	0.0200874
G90	Disorders of autonomic nervous system	C6	0.0200874
H05	Disorders of orbit	C7	0.0200874
M02	Reactive arthropathies	C13	0.0200874
M60	Myositis	C13	0.0200874
N34	Urethritis and urethral syndrome	C14	0.0200874
D33	Benign neoplasm of brain and other parts of central nervous system	C2	0.0188319
D61	Other aplastic anaemias	C3	0.0188319
G54	Nerve root and plexus disorders	C6	0.0188319
H21	Other disorders of iris and ciliary body	C7	0.0188319
H55	Nystagmus and other irregular eye movements	C7	0.0188319
I82	Other venous embolism and thrombosis	C9	0.0188319
J10	influenza due to identified seasonal influenza virus	C10	0.0188319
K00	Disorders of tooth development and eruption	C11	0.0188319
K46	Unspecified abdominal hernia	C11	0.0188319
L20	Atopic dermatitis	C12	0.0188319
L84	Corns and callosities	C12	0.0188319
M99	Biomechanical lesions, not elsewhere classified	C13	0.0188319
N08	Glomerular disorders in diseases classified elsewhere	C14	0.0188319
C09	Malignant neoplasm of tonsil	C2	0.0175765
C69	Malignant neoplasm of eye and adnexa	C2	0.0175765
D56	Thalassaemia	C3	0.0175765
E88	Other metabolic disorders	C4	0.0175765
E89	Postprocedural endocrine and metabolic disorders, not elsewhere classified	C4	0.0175765
F22	Persistent delusional disorders	C5	0.0175765
F40	Phobic anxiety disorders	C5	0.0175765
F81	Specific developmental disorders of scholastic skills	C5	0.0175765
F99	Mental disorder, not otherwise specified	C5	0.0175765
H49	Paralytic strabismus	C7	0.0175765
J37	Chronic laryngitis and laryngotracheitis	C10	0.0175765
K72	Hepatic failure, not elsewhere classified	C11	0.0175765
K73	Chronic hepatitis, not elsewhere classified	C11	0.0175765
M88	Paget disease of bone [osteitis deformans]	C13	0.0175765
C16	Malignant neoplasm of stomach	C2	0.016321
D44	Neoplasm of uncertain or unknown behaviour of endocrine glands	C2	0.016321
D51	Vitamin B12 deficiency anaemia	C3	0.016321
D72	Other disorders of white blood cells	C3	0.016321
F25	Schizoaffective disorders	C5	0.016321
G63	Polyneuropathy in diseases classified elsewhere	C6	0.016321
H10	Conjunctivitis	C7	0.016321
I38	Endocarditis, valve unspecified	C9	0.016321
J92	Pleural plaque	C10	0.016321
L83	Acanthosis nigricans	C12	0.016321
M12	Other specific arthropathies	C13	0.016321
M92	Other juvenile osteochondrosis	C13	0.016321
C02	Malignant neoplasm of other and unspecified parts of tongue	C2	0.0150655
C49	Malignant neoplasm of other connective and soft tissue	C2	0.0150655
D62	Acute posthaemorrhagic anaemia	C3	0.0150655
F12	Mental and behavioural disorders due to use of cannabinoids	C5	0.0150655
G60	Hereditary and idiopathic neuropathy	C6	0.0150655
H31	Other disorders of choroid	C7	0.0150655
I05	Rheumatic mitral valve diseases	C9	0.0150655
J04	Acute laryngitis and tracheitis	C10	0.0150655
J05	Acute obstructive laryngitis [croup] and epiglottitis	C10	0.0150655
M82	Osteoporosis in diseases classified elsewhere	C13	0.0150655
M90	Osteopathies in diseases classified elsewhere	C13	0.0150655
B98	Other specified infectious agents as the cause of diseases classified to other chapters	C1	0.0138101
F23	Acute and transient psychotic disorders	C5	0.0138101
G97	Postprocedural disorders of nervous system, not elsewhere classified	C6	0.0138101
H59	Postprocedural disorders of eye and adnexa, not elsewhere classified	C7	0.0138101
H69	Other disorders of Eustachian tube	C8	0.0138101
J14	Pneumonia due to Haemophilus influenzae	C10	0.0138101
L04	Acute lymphadenitis	C12	0.0138101
L89	Decubitus ulcer and pressure area	C12	0.0138101
L94	Other localized connective tissue disorders	C12	0.0138101
B07	Viral warts	C1	0.0125546
B37	Candidiasis	C1	0.0125546
D09	Carcinoma in situ of other and unspecified sites	C2	0.0125546
D89	Other disorders involving the immune mechanism, not elsewhere classified	C3	0.0125546
F05	Delirium, not induced by alcohol and other psychoactive substances	C5	0.0125546
F29	Unspecified nonorganic psychosis	C5	0.0125546
F30	Manic episode	C5	0.0125546
G04	Encephalitis, myelitis and encephalomyelitis	C6	0.0125546
H95	Postprocedural disorders of ear and mastoid process, not elsewhere classified	C8	0.0125546
I07	Rheumatic tricuspid valve diseases	C9	0.0125546
J95	Postprocedural respiratory disorders, not elsewhere classified	C10	0.0125546
K45	Other abdominal hernia	C11	0.0125546
L52	Erythema nodosum	C12	0.0125546
L95	Vasculitis limited to skin, not elsewhere classified	C12	0.0125546
A09	Other gastroenteritis and colitis of infectious and unspecified origin	C1	0.0112992
D07	Carcinoma in situ of other and unspecified genital organs	C2	0.0112992
D14	Benign neoplasm of middle ear and respiratory system	C2	0.0112992
D43	Neoplasm of uncertain or unknown behaviour of brain and central nervous system	C2	0.0112992
D63	Anaemia in chronic diseases classified elsewhere	C3	0.0112992
E26	Hyperaldosteronism	C4	0.0112992
G00	Bacterial meningitis, not elsewhere classified	C6	0.0112992
G72	Other myopathies	C6	0.0112992
I15	Secondary hypertension	C9	0.0112992
I40	Acute myocarditis	C9	0.0112992
J20	Acute bronchitis	C10	0.0112992
J80	Adult respiratory distress syndrome	C10	0.0112992
J94	Other pleural conditions	C10	0.0112992
K03	Other diseases of hard tissues of teeth	C11	0.0112992
L51	Erythema multiforme	C12	0.0112992
N03	Chronic nephritic syndrome	C14	0.0112992
A49	Bacterial infection of unspecified site	C1	0.0100437
B97	Viral agents as the cause of diseases classified to other chapters	C1	0.0100437
D31	Benign neoplasm of eye and adnexa	C2	0.0100437
D34	Benign neoplasm of thyroid gland	C2	0.0100437
D58	Other hereditary haemolytic anaemias	C3	0.0100437
E34	Other endocrine disorders	C4	0.0100437
F19	Mental and behavioural disorders due to multiple drug use and use of other psychoactive substances	C5	0.0100437
H70	Mastoiditis and related conditions	C8	0.0100437
I66	Occlusion and stenosis of cerebral arteries, not resulting in cerebral infarction	C9	0.0100437
J17	Pneumonia in diseases classified elsewhere	C10	0.0100437
J91	Pleural effusion in conditions classified elsewhere	C10	0.0100437
M91	Juvenile osteochondrosis of hip and pelvis	C13	0.0100437
M96	Postprocedural musculoskeletal disorders, not elsewhere classified	C13	0.0100437
N26	Unspecified contracted kidney	C14	0.0100437
N44	Torsion of testis	C14	0.0100437
D16	Benign neoplasm of bone and articular cartilage	C2	0.00878823
D38	Neoplasm of uncertain or unknown behaviour of middle ear and respiratory and intrathoracic organs	C2	0.00878823
D66	Hereditary factor VIII deficiency	C3	0.00878823
F84	Pervasive developmental disorders	C5	0.00878823
G03	Meningitis due to other and unspecified causes	C6	0.00878823
G12	Spinal muscular atrophy and related syndromes	C6	0.00878823
H06	Disorders of lacrimal system and orbit in diseases classified elsewhere	C7	0.00878823
H17	Corneal scars and opacities	C7	0.00878823
H58	Other disorders of eye and adnexa in diseases classified elsewhere	C7	0.00878823
J99	Respiratory disorders in diseases classified elsewhere	C10	0.00878823
K36	Other appendicitis	C11	0.00878823
L56	Other acute skin changes due to ultraviolet radiation	C12	0.00878823
N11	Chronic tubulo-interstitial nephritis	C14	0.00878823
N51	Disorders of male genital organs in diseases classified elsewhere	C14	0.00878823
B00	Herpesviral [herpes simplex] infections	C1	0.00753277
B20	Human immunodeficiency virus [HIV] disease resulting in infectious and parasitic diseases	C1	0.00753277
C21	Malignant neoplasm of anus and anal canal	C2	0.00753277
C73	Malignant neoplasm of thyroid gland	C2	0.00753277
D02	Carcinoma in situ of middle ear and respiratory system	C2	0.00753277
D30	Benign neoplasm of urinary organs	C2	0.00753277
D52	Folate deficiency anaemia	C3	0.00753277
D59	Acquired haemolytic anaemia	C3	0.00753277
E61	Deficiency of other nutrient elements	C4	0.00753277
E74	Other disorders of carbohydrate metabolism	C4	0.00753277
G05	Encephalitis, myelitis and encephalomyelitis in diseases classified elsewhere	C6	0.00753277
G46	Vascular syndromes of brain in cerebrovascular diseases	C6	0.00753277
G53	Cranial nerve disorders in diseases classified elsewhere	C6	0.00753277
G59	Mononeuropathy in diseases classified elsewhere	C6	0.00753277
H46	Optic neuritis	C7	0.00753277
I98	Other disorders of circulatory system in diseases classified elsewhere	C9	0.00753277
I99	Other and unspecified disorders of circulatory system	C9	0.00753277
L13	Other bullous disorders	C12	0.00753277
M42	Spinal osteochondrosis	C13	0.00753277
N10	Acute tubulo-interstitial nephritis	C14	0.00753277
N61	Inflammatory disorders of breast	C14	0.00753277
B17	Other acute viral hepatitis	C1	0.00627731
B91	Sequelae of poliomyelitis	C1	0.00627731
C25	Malignant neoplasm of pancreas	C2	0.00627731
C60	Malignant neoplasm of penis	C2	0.00627731
D76	Other specified diseases with participation of lymphoreticular and reticulohistiocytic tissue	C3	0.00627731
E07	Other disorders of thyroid	C4	0.00627731
F03	Unspecified dementia	C5	0.00627731
F06	Other mental disorders due to brain damage and dysfunction and to physical disease	C5	0.00627731
F14	Mental and behavioural disorders due to use of cocaine	C5	0.00627731
G06	Intracranial and intraspinal abscess and granuloma	C6	0.00627731
G52	Disorders of other cranial nerves	C6	0.00627731
H19	Disorders of sclera and cornea in diseases classified elsewhere	C7	0.00627731
I23	Certain current complications following acute myocardial infarction	C9	0.00627731
I97	Postprocedural disorders of circulatory system, not elsewhere classified	C9	0.00627731
J67	Hypersensitivity pneumonitis due to organic dust	C10	0.00627731
L10	Pemphigus	C12	0.00627731
L12	Pemphigoid	C12	0.00627731
L21	Seborrhoeic dermatitis	C12	0.00627731
M33	Dermatopolymyositis	C13	0.00627731
A16	Respiratory tuberculosis, not confirmed bacteriologically or histologically	C1	0.00502185
B25	Cytomegaloviral disease	C1	0.00502185
B54	Unspecified malaria	C1	0.00502185
C01	Malignant neoplasm of base of tongue	C2	0.00502185
C04	Malignant neoplasm of floor of mouth	C2	0.00502185
C41	Malignant neoplasm of bone and articular cartilage of other and unspecified sites	C2	0.00502185
C84	Mature T/NK-cell lymphomas	C2	0.00502185
D80	Immunodeficiency with predominantly antibody defects	C3	0.00502185
E06	Thyroiditis	C4	0.00502185
E13	Other specified diabetes mellitus	C4	0.00502185
G01	Meningitis in bacterial diseases classified elsewhere	C6	0.00502185
G02	Meningitis in other infectious and parasitic diseases classified elsewhere	C6	0.00502185
G41	Status epilepticus	C6	0.00502185
H15	Disorders of sclera	C7	0.00502185
H30	Chorioretinal inflammation	C7	0.00502185
J85	Abscess of lung and mediastinum	C10	0.00502185
K71	Toxic liver disease	C11	0.00502185
L42	Pityriasis rosea	C12	0.00502185
L70	Acne	C12	0.00502185
M30	Polyarteritis nodosa and related conditions	C13	0.00502185
M32	Systemic lupus erythematosus	C13	0.00502185
M34	Systemic sclerosis	C13	0.00502185
M40	Kyphosis and lordosis	C13	0.00502185
N25	Disorders resulting from impaired renal tubular function	C14	0.00502185
A63	Other predominantly sexually transmitted diseases, not elsewhere classified	C1	0.00376638
B16	Acute hepatitis B	C1	0.00376638
B23	Human immunodeficiency virus [HIV] disease resulting in other conditions	C1	0.00376638
B36	Other superficial mycoses	C1	0.00376638
C10	Malignant neoplasm of oropharynx	C2	0.00376638
C76	Malignant neoplasm of other and ill-defined sites	C2	0.00376638
C88	Malignant immunoproliferative diseases	C2	0.00376638
C95	Leukaemia of unspecified cell type	C2	0.00376638
D00	Carcinoma in situ of oral cavity, oesophagus and stomach	C2	0.00376638
D01	Carcinoma in situ of other and unspecified digestive organs	C2	0.00376638
D46	Myelodysplastic syndromes	C2	0.00376638
D53	Other nutritional anaemias	C3	0.00376638
D67	Hereditary factor IX deficiency	C3	0.00376638
E46	Unspecified protein-energy malnutrition	C4	0.00376638
E85	Amyloidosis	C4	0.00376638
F15	Mental and behavioural disorders due to use of other stimulants, including caffeine	C5	0.00376638
F39	Unspecified mood [affective] disorder	C5	0.00376638
F51	Nonorganic sleep disorders	C5	0.00376638
F80	Specific developmental disorders of speech and language	C5	0.00376638
G11	Hereditary ataxia	C6	0.00376638
G30	Alzheimer disease	C6	0.00376638
G94	Other disorders of brain in diseases classified elsewhere	C6	0.00376638
H03	Disorders of eyelid in diseases classified elsewhere	C7	0.00376638
I79	Disorders of arteries, arterioles and capillaries in diseases classified elsewhere	C9	0.00376638
I81	Portal vein thrombosis	C9	0.00376638
J61	Pneumoconiosis due to asbestos and other mineral fibres	C10	0.00376638
K28	Gastrojejunal ulcer	C11	0.00376638
K77	Liver disorders in diseases classified elsewhere	C11	0.00376638
L23	Allergic contact dermatitis	C12	0.00376638
L25	Unspecified contact dermatitis	C12	0.00376638
L41	Parapsoriasis	C12	0.00376638
L63	Alopecia areata	C12	0.00376638
L93	Lupus erythematosus	C12	0.00376638
M14	Arthropathies in other diseases classified elsewhere	C13	0.00376638
M83	Adult osteomalacia	C13	0.00376638
N14	Drug- and heavy-metal-induced tubulo-interstitial and tubular conditions	C14	0.00376638
N15	Other renal tubulo-interstitial diseases	C14	0.00376638
N27	Small kidney of unknown cause	C14	0.00376638
N60	Benign mammary dysplasia	C14	0.00376638
A07	Other protozoal intestinal diseases	C1	0.00251092
A48	Other bacterial diseases, not elsewhere classified	C1	0.00251092
B15	Acute hepatitis A	C1	0.00251092
B21	Human immunodeficiency virus [HIV] disease resulting in malignant neoplasms	C1	0.00251092
B35	Dermatophytosis	C1	0.00251092
B51	Plasmodium vivax malaria	C1	0.00251092
B80	Enterobiasis	C1	0.00251092
C05	Malignant neoplasm of palate	C2	0.00251092
C22	Malignant neoplasm of liver and intrahepatic bile ducts	C2	0.00251092
C30	Malignant neoplasm of nasal cavity and middle ear	C2	0.00251092
C48	Malignant neoplasm of retroperitoneum and peritoneum	C2	0.00251092
C74	Malignant neoplasm of adrenal gland	C2	0.00251092
C97	Malignant neoplasms of independent (primary) multiple sites	C2	0.00251092
D15	Benign neoplasm of other and unspecified intrathoracic organs	C2	0.00251092
D24	Benign neoplasm of breast	C2	0.00251092
D65	Disseminated intravascular coagulation [defibrination syndrome]	C3	0.00251092
D77	Other disorders of blood and blood-forming organs in diseases classified elsewhere	C3	0.00251092
D82	Immunodeficiency associated with other major defects	C3	0.00251092
E02	Subclinical iodine-deficiency hypothyroidism	C4	0.00251092
E51	Thiamine deficiency	C4	0.00251092
E58	Dietary calcium deficiency	C4	0.00251092
E73	Lactose intolerance	C4	0.00251092
E79	Disorders of purine and pyrimidine metabolism	C4	0.00251092
E84	Cystic fibrosis	C4	0.00251092
F48	Other neurotic disorders	C5	0.00251092
F62	Enduring personality changes, not attributable to brain damage and disease	C5	0.00251092
F64	Gender identity disorders	C5	0.00251092
F70	Mild mental retardation	C5	0.00251092
F79	Unspecified mental retardation	C5	0.00251092
H22	Disorders of iris and ciliary body in diseases classified elsewhere	C7	0.00251092
I06	Rheumatic mitral valve diseases	C9	0.00251092
I13	Hypertensive heart and renal disease	C9	0.00251092
I36	Nonrheumatic tricuspid valve disorders	C9	0.00251092
I37	Pulmonary valve disorders	C9	0.00251092
J41	Simple and mucopurulent chronic bronchitis	C10	0.00251092
L01	Impetigo	C12	0.00251092
L55	Sunburn	C12	0.00251092
L65	Other nonscarring hair loss	C12	0.00251092
L80	Vitiligo	C12	0.00251092
M49	Spondylopathies in diseases classified elsewhere	C13	0.00251092
N06	Isolated proteinuria with specified morphological lesion	C14	0.00251092
N64	Other disorders of breast	C14	0.00251092
A02	Other salmonella infections	C1	0.00125546
A18	Tuberculosis of other organs	C1	0.00125546
A19	Miliary tuberculosis	C1	0.00125546
A39	Meningococcal infection	C1	0.00125546
A40	Streptococcal sepsis	C1	0.00125546
A53	Other and unspecified syphilis	C1	0.00125546
B02	Zoster [herpes zoster]	C1	0.00125546
B44	Aspergillosis	C1	0.00125546
B49	Unspecified mycosis	C1	0.00125546
B59	Pneumocystosis	C1	0.00125546
B65	Schistosomiasis [bilharziasis]	C1	0.00125546
C12	Malignant neoplasm of piriform sinus	C2	0.00125546
C24	Malignant neoplasm of other and unspecified parts of biliary tract	C2	0.00125546
C38	Malignant neoplasm of heart, mediastinum and pleura	C2	0.00125546
C45	Mesothelioma	C2	0.00125546
C96	Other and unspecified malignant neoplasms of lymphoid, haematopoietic and related tissue	C2	0.00125546
D55	Anaemia due to enzyme disorders	C3	0.00125546
E24	Cushing syndrome	C4	0.00125546
E64	Sequelae of malnutrition and other nutritional deficiencies	C4	0.00125546
E65	Localized adiposity	C4	0.00125546
E70	Disorders of aromatic amino-acid metabolism	C4	0.00125546
E72	Other disorders of amino-acid metabolism	C4	0.00125546
E75	Disorders of sphingolipid metabolism and other lipid storage disorders	C4	0.00125546
F13	Mental and behavioural disorders due to use of sedatives or hypnotics	C5	0.00125546
F55	Abuse of non-dependence-producing substances	C5	0.00125546
F65	Disorders of sexual preference	C5	0.00125546
F66	Psychological and behavioural disorders associated with sexual development and orientation	C5	0.00125546
G09	Sequelae of inflammatory diseases of central nervous system	C6	0.00125546
G23	Other degenerative diseases of basal ganglia	C6	0.00125546
G32	Other degenerative disorders of nervous system in diseases classified elsewhere	C6	0.00125546
G73	Disorders of myoneural junction and muscle in diseases classified elsewhere	C6	0.00125546
H42	Glaucoma in diseases classified elsewhere	C7	0.00125546
H68	Eustachian salpingitis and obstruction	C8	0.00125546
H94	Other disorders of ear in diseases classified elsewhere	C8	0.00125546
I00	Rheumatic fever without mention of heart involvement	C9	0.00125546
I09	Other rheumatic heart diseases	C9	0.00125546
I28	Other diseases of pulmonary vessels	C9	0.00125546
I32	Pericarditis in diseases classified elsewhere	C9	0.00125546
I39	Endocarditis and heart valve disorders in diseases classified elsewhere	C9	0.00125546
I43	Cardiomyopathy in diseases classified elsewhere	C9	0.00125546
K23	Disorders of oesophagus in diseases classified elsewhere	C11	0.00125546
L00	Staphylococcal scalded skin syndrome	C12	0.00125546
L26	Exfoliative dermatitis	C12	0.00125546
L58	Radiodermatitis	C12	0.00125546
L59	Other disorders of skin and subcutaneous tissue related to radiation	C12	0.00125546
M36	Systemic disorders of connective tissue in diseases classified elsewhere	C13	0.00125546
M61	Calcification and ossification of muscle	C13	0.00125546
N29	Other disorders of kidney and ureter in diseases classified elsewhere	C14	0.00125546

## Sheet: Female_ICD_UK
ICD-10	English	Chapter	Proportion (%)
N92	Excessive, frequent and irregular menstruation	C14	7.25966
I10	Essential (primary) hypertension	C9	5.03446
N84	Polyp of female genital tract	C14	4.56542
N95	Menopausal and other perimenopausal disorders	C14	4.33041
J45	Asthma	C10	3.4677
K29	Gastritis and duodenitis	C11	3.04527
N81	Female genital prolapse	C14	3.01552
N39	Other disorders of urinary system	C14	3.01354
K44	Diaphragmatic hernia	C11	2.85091
K62	Other diseases of anus and rectum	C11	2.73489
I83	Varicose veins of lower extremities	C9	2.29957
I84	Haemorrhoids	C9	2.17066
K21	Gastro-oesophageal reflux disease	C11	2.02687
K80	Cholelithiasis	C11	2.02588
M20	Acquired deformities of fingers and toes	C13	2.01993
D25	Leiomyoma of uterus	C2	1.95647
N85	Other noninflammatory disorders of uterus, except cervix	C14	1.78591
N93	Other abnormal uterine and vaginal bleeding	C14	1.77897
K30	Functional dyspepsia	C11	1.75814
K52	Other noninfective gastroenteritis and colitis	C11	1.69468
N83	Noninflammatory disorders of ovary, fallopian tube and broad ligament	C14	1.63915
K57	Diverticular disease of intestine	C11	1.59552
M54	Dorsalgia	C13	1.58362
M23	Internal derangement of knee	C13	1.48049
G56	Mononeuropathies of upper limb	C6	1.40711
M17	Gonarthrosis [arthrosis of knee]	C13	1.37934
L72	Follicular cysts of skin and subcutaneous tissue	C12	1.33373
M79	Other soft tissue disorders, not elsewhere classified	C13	1.27225
N80	Endometriosis	C14	1.23853
M25	Other joint disorders, not elsewhere classified	C13	1.2306
N94	Pain and other conditions associated with female genital organs and menstrual cycle	C14	1.20978
C50	Malignant neoplasm of breast	C2	1.11855
M75	Shoulder lesions	C13	1.00749
E03	Other hypothyroidism	C4	1.00253
M19	Other arthrosis	C13	0.980713
K59	Other functional intestinal disorders	C11	0.955922
E78	Disorders of lipoprotein metabolism and other lipidaemias	C4	0.85676
J34	Other disorders of nose and nasal sinuses	C10	0.855769
K20	Oesophagitis	C11	0.854777
I20	Angina pectoris	C9	0.849819
L98	Other disorders of skin and subcutaneous tissue, not elsewhere classified	C12	0.790322
M16	Coxarthrosis [arthrosis of hip]	C13	0.763548
M51	Other intervertebral disc disorders	C13	0.75859
E11	Type 2 diabetes mellitus	C4	0.750657
F32	Depressive episode	C5	0.745699
D64	Other anaemias	C3	0.734791
I25	Chronic ischaemic heart disease	C9	0.717933
N63	Unspecified lump in breast	C14	0.712975
N60	Benign mammary dysplasia	C14	0.707026
K58	Irritable bowel syndrome	C11	0.696118
N87	Dysplasia of cervix uteri	C14	0.683227
H26	Other cataract	C7	0.660419
N88	Other noninflammatory disorders of cervix uteri	C14	0.657445
K63	Other diseases of intestine	C11	0.650503
C77	Secondary and unspecified malignant neoplasm of lymph nodes	C2	0.64852
M06	Other rheumatoid arthritis	C13	0.639595
N73	Other female pelvic inflammatory diseases	C14	0.628688
K22	Other diseases of oesophagus	C11	0.615797
M67	Other disorders of synovium and tendon	C13	0.608855
K92	Other diseases of digestive system	C11	0.572165
M65	Synovitis and tenosynovitis	C13	0.572165
M13	Other arthritis	C13	0.555308
D50	Iron deficiency anaemia	C3	0.551341
H02	Other disorders of eyelid	C7	0.535475
E66	Obesity	C4	0.520601
N90	Other noninflammatory disorders of vulva and perineum	C14	0.502752
L03	Cellulitis	C12	0.496802
D22	Melanocytic naevi	C2	0.491844
M47	Spondylosis	C13	0.486886
N72	Inflammatory disease of cervix uteri	C14	0.454162
D12	Benign neoplasm of colon, rectum, anus and anal canal	C2	0.451187
K31	Other diseases of stomach and duodenum	C11	0.438296
N32	Other disorders of bladder	C14	0.430363
D17	Benign lipomatous neoplasm	C2	0.429372
K35	Acute appendicitis	C11	0.426397
K04	Diseases of pulp and periapical tissues	C11	0.418464
N89	Other noninflammatory disorders of vagina	C14	0.415489
N86	Erosion and ectropion of cervix uteri	C14	0.413506
D23	Other benign neoplasms of skin	C2	0.408548
L82	Seborrhoeic keratosis	C12	0.405573
D05	Carcinoma in situ of breast	C2	0.398632
K51	Ulcerative colitis	C11	0.39764
K25	Gastric ulcer	C11	0.39169
I48	Atrial fibrillation and flutter	C9	0.388715
J22	Unspecified acute lower respiratory infection	C10	0.378799
J32	Chronic sinusitis	C10	0.378799
J18	Pneumonia, organism unspecified	C10	0.361942
F41	Other anxiety disorders	C5	0.357975
L90	Atrophic disorders of skin	C12	0.340126
N64	Other disorders of breast	C14	0.333185
G40	Epilepsy	C6	0.33021
K08	Other disorders of teeth and supporting structures	C11	0.33021
H33	Retinal detachments and breaks	C7	0.325252
K60	Fissure and fistula of anal and rectal regions	C11	0.322277
N20	Calculus of kidney and ureter	C14	0.319302
K02	Dental caries	C11	0.31831
N30	Cystitis	C14	0.314344
J33	Nasal polyp	C10	0.311369
F17	Mental and behavioural disorders due to use of tobacco	C5	0.310377
G43	Migraine	C6	0.310377
N75	Diseases of Bartholin gland	C14	0.301453
I21	Acute myocardial infarction	C9	0.297486
K81	Cholecystitis	C11	0.277654
K90	Intestinal malabsorption	C11	0.277654
M81	Osteoporosis without pathological fracture	C13	0.277654
G35	Multiple sclerosis	C6	0.276662
K13	Other diseases of lip and oral mucosa	C11	0.276662
E10	Type 1 diabetes mellitus	C4	0.273687
M77	Other enthesopathies	C13	0.273687
E04	Other nontoxic goitre	C4	0.272696
H40	Glaucoma	C7	0.268729
I80	Phlebitis and thrombophlebitis	C9	0.267738
K01	Embedded and impacted teeth	C11	0.267738
K26	Duodenal ulcer	C11	0.267738
H25	Senile cataract	C7	0.264763
C44	Other malignant neoplasms of skin	C2	0.261788
I47	Paroxysmal tachycardia	C9	0.254847
L02	Cutaneous abscess, furuncle and carbuncle	C12	0.246914
N62	Hypertrophy of breast	C14	0.24493
D24	Benign neoplasm of breast	C2	0.235014
N35	Urethral stricture	C14	0.235014
G47	Sleep disorders	C6	0.22609
K66	Other disorders of peritoneum	C11	0.22609
G55	Nerve root and plexus compressions in diseases classified elsewhere	C6	0.225098
H04	Disorders of lacrimal system	C7	0.223115
H53	Visual disturbances	C7	0.223115
K56	Paralytic ileus and intestinal obstruction without hernia	C11	0.223115
M24	Other specific joint derangements	C13	0.223115
K50	Crohn disease [regional enteritis]	C11	0.217165
K42	Umbilical hernia	C11	0.216173
H00	Hordeolum and chalazion	C7	0.213198
L40	Psoriasis	C12	0.213198
K43	Ventral hernia	C11	0.211215
E05	Thyrotoxicosis [hyperthyroidism]	C4	0.207249
H35	Other retinal disorders	C7	0.197333
H52	Disorders of refraction and accommodation	C7	0.197333
D27	Benign neoplasm of ovary	C2	0.193366
J44	Other chronic obstructive pulmonary disease	C10	0.191383
K40	Inguinal hernia	C11	0.191383
N76	Other inflammation of vagina and vulva	C14	0.190391
F10	Mental and behavioural disorders due to use of alcohol	C5	0.188408
K85	Acute pancreatitis	C11	0.186425
N97	Female infertility	C14	0.186425
K82	Other diseases of gallbladder	C11	0.185433
M48	Other spondylopathies	C13	0.185433
I26	Pulmonary embolism	C9	0.182458
K64	Haemorrhoids and perianal venous thrombosis	C11	0.1775
L91	Hypertrophic disorders of skin	C12	0.174525
M72	Fibroblastic disorders	C13	0.174525
M89	Other disorders of bone	C13	0.172542
L60	Nail disorders	C12	0.166592
N23	Unspecified renal colic	C14	0.165601
G57	Mononeuropathies of lower limb	C6	0.164609
J38	Diseases of vocal cords and larynx, not elsewhere classified	C10	0.164609
I95	Hypotension	C9	0.163617
N70	Salpingitis and oophoritis	C14	0.161634
L57	Skin changes due to chronic exposure to nonionizing radiation	C12	0.160643
B96	Other specified bacterial agents as the cause of diseases classified to other chapters	C1	0.158659
N13	Obstructive and reflux uropathyC	C14	0.154693
M15	Polyarthrosis	C13	0.151718
K11	Diseases of salivary glands	C11	0.148743
N31	Neuromuscular dysfunction of bladder, not elsewhere classified	C14	0.148743
I73	Other peripheral vascular diseases	C9	0.147751
L30	Other dermatitis	C12	0.147751
J90	Pleural effusion, not elsewhere classified	C10	0.145768
K76	Other diseases of liver	C11	0.145768
I60	Subarachnoid haemorrhage	C9	0.141802
N61	Inflammatory disorders of breast	C14	0.141802
H91	Other hearing loss	C8	0.14081
M35	Other systemic involvement of connective tissue	C13	0.132877
J30	Vasomotor and allergic rhinitis	C10	0.130894
K61	Abscess of anal and rectal regions	C11	0.128911
M22	Disorders of patella	C13	0.126927
M80	Osteoporosis with pathological fracture	C13	0.124944
G93	Other disorders of brain	C6	0.123953
M21	Other acquired deformities of limbs	C13	0.122961
E14	Unspecified diabetes mellitus	C4	0.119986
G45	Transient cerebral ischaemic attacks and related syndromes	C6	0.11602
N12	Tubulo-interstitial nephritis, not specified as acute or chronic	C14	0.11602
E89	Postprocedural endocrine and metabolic disorders, not elsewhere classified	C4	0.115028
K41	Femoral hernia	C11	0.115028
J35	Chronic diseases of tonsils and adenoids	C10	0.111062
K14	Diseases of tongue	C11	0.11007
I49	Other cardiac arrhythmias	C9	0.109078
I63	Cerebral infarction	C9	0.109078
N99	Postprocedural disorders of genitourinary system, not elsewhere classified	C14	0.109078
N28	Other disorders of kidney and ureter, not elsewhere classified	C14	0.108087
H72	Perforation of tympanic membrane	C8	0.107095
M18	Arthrosis of first carpometacarpal joint	C13	0.107095
M85	Other disorders of bone density and structure	C13	0.107095
I34	Nonrheumatic mitral valve disorders	C9	0.106103
L81	Other disorders of pigmentation	C12	0.106103
H43	Disorders of vitreous body	C7	0.105112
K05	Gingivitis and periodontal diseases	C11	0.105112
K07	Dentofacial anomalies [including malocclusion]	C11	0.103129
J47	Bronchiectasis	C10	0.102137
K83	Other diseases of biliary tract	C11	0.102137
C78	Secondary malignant neoplasm of respiratory and digestive organs	C2	0.100154
E87	Other disorders of fluid, electrolyte and acid-base balance	C4	0.0991621
M50	Cervical disc disorders	C13	0.0981705
D48	Neoplasm of uncertain or unknown behaviour of other and unspecified sites	C2	0.0971788
M88	Paget disease of bone [osteitis deformans]	C13	0.0971788
J98	Other respiratory disorders	C10	0.0961872
H65	Nonsuppurative otitis media	C8	0.094204
N71	Inflammatory disease of uterus, except cervix	C14	0.094204
L08	Other local infections of skin and subcutaneous tissue	C12	0.0922207
M70	Soft tissue disorders related to use, overuse and pressure	C13	0.0912291
M84	Disorders of continuity of bone	C13	0.0912291
L43	Lichen planus	C12	0.0902375
H50	Other strabismus	C7	0.0892459
L29	Pruritus	C12	0.0882543
J31	Chronic rhinitis, nasopharyngitis and pharyngitis	C10	0.0872626
M07	Psoriatic and enteropathic arthropathies	C13	0.0872626
M43	Other deforming dorsopathies	C13	0.0872626
N18	Chronic kidney disease	C14	0.0872626
H36	Retinal disorders in diseases classified elsewhere	C7	0.086271
I44	Atrioventricular and left bundle-branch block	C9	0.086271
F31	Bipolar affective disorder	C5	0.0852794
H90	Conductive and sensorineural hearing loss	C8	0.0852794
I50	Heart failure	C9	0.0852794
M94	Other disorders of cartilage	C13	0.0832961
D06	Carcinoma in situ of cervix uteri	C2	0.0823045
D18	Haemangioma and lymphangioma, any site	C2	0.0793297
L85	Other epidermal thickening	C12	0.0793297
D13	Benign neoplasm of other and ill-defined parts of digestive system	C2	0.078338
N36	Other disorders of urethra	C14	0.078338
I51	Complications and ill-defined descriptions of heart disease	C9	0.0773464
M71	Other bursopathies	C13	0.0773464
M53	Other dorsopathies, not elsewhere classified	C13	0.0753632
H11	Other disorders of conjunctiva	C7	0.0743716
H66	Suppurative and unspecified otitis media	C8	0.0743716
C54	Malignant neoplasm of corpus uteri	C2	0.0733799
H81	Disorders of vestibular function	C8	0.0733799
M32	Systemic lupus erythematosus	C13	0.0723883
D26	Other benign neoplasms of uterus	C2	0.0704051
H83	Other diseases of inner ear	C8	0.0704051
I45	Other conduction disorders	C9	0.0704051
J06	Acute upper respiratory infections of multiple and unspecified sites	C10	0.0704051
M41	Scoliosis	C13	0.0704051
I35	Nonrheumatic aortic valve disorders	C9	0.0694135
C79	Secondary malignant neoplasm of other and unspecified sites	C2	0.0684218
E83	Disorders of mineral metabolism	C4	0.0684218
I78	Diseases of capillaries	C9	0.0684218
E06	Thyroiditis	C4	0.0674302
G81	Hemiplegia	C6	0.0674302
H61	Other disorders of external ear	C8	0.0674302
L92	Granulomatous disorders of skin and subcutaneous tissue	C12	0.065447
C18	Malignant neoplasm of colon	C2	0.0624721
J39	Other diseases of upper respiratory tract	C10	0.0624721
C56	Malignant neoplasm of ovary	C2	0.0614805
D70	Agranulocytosis	C3	0.0604889
J02	Acute pharyngitis	C10	0.0604889
K37	Unspecified appendicitis	C11	0.0604889
M05	Seropositive rheumatoid arthritis	C13	0.0604889
N17	Acute renal failure	C14	0.0604889
F33	Recurrent depressive disorder	C5	0.0594972
K09	Cysts of oral region, not elsewhere classified	C11	0.0594972
G51	Facial nerve disorders	C6	0.057514
I67	Other cerebrovascular diseases	C9	0.057514
L73	Other follicular disorders	C12	0.057514
D37	Neoplasm of uncertain or unknown behaviour of oral cavity and digestive organs	C2	0.0565224
N02	Recurrent and persistent haematuria	C14	0.0565224
C80	Malignant neoplasm, without specification of site	C2	0.0545391
F43	Reaction to severe stress, and adjustment disorders	C5	0.0545391
K74	Fibrosis and cirrhosis of liver	C11	0.0545391
H92	Otalgia and effusion of ear	C8	0.0535475
H93	Other disorders of ear, not elsewhere classified	C8	0.0535475
C43	Malignant melanoma of skin	C2	0.0525559
E21	Hyperparathyroidism and other disorders of parathyroid gland	C4	0.0525559
M87	Osteonecrosis	C13	0.0525559
H57	Other disorders of eye and adnexa	C7	0.0515643
J03	Acute tonsillitis	C10	0.0515643
I64	Stroke, not specified as haemorrhage or infarction	C9	0.0505727
L84	Corns and callosities	C12	0.0505727
D68	Other coagulation defects	C3	0.049581
D36	Benign neoplasm of other and unspecified sites	C2	0.0485894
E86	Volume depletion	C4	0.0485894
H01	Other inflammation of eyelid	C7	0.0485894
G50	Disorders of trigeminal nerve	C6	0.0475978
I77	Other disorders of arteries and arterioles	C9	0.0466062
K91	Postprocedural disorders of digestive system, not elsewhere classified	C11	0.0466062
M46	Other inflammatory spondylopathies	C13	0.0466062
C20	Malignant neoplasm of rectum	C2	0.0456146
C85	Other and unspecified types of non-Hodgkin lymphoma	C2	0.0456146
H71	Cholesteatoma of middle ear	C8	0.0456146
H54	Visual impairment including blindness (binocular or monocular)	C7	0.0446229
H60	Otitis externa	C8	0.0446229
H74	Other disorders of middle ear and mastoid	C8	0.0446229
K55	Vascular disorders of intestine	C11	0.0446229
M66	Spontaneous rupture of synovium and tendon	C13	0.0446229
D69	Purpura and other haemorrhagic conditions	C3	0.0436313
E07	Other disorders of thyroid	C4	0.0436313
H80	Otosclerosis	C8	0.0436313
J46	Status asthmaticus	C10	0.0436313
K65	Peritonitis	C11	0.0436313
K86	Other diseases of pancreas	C11	0.0436313
L71	Rosacea	C12	0.0436313
M62	Other disorders of muscle	C13	0.0426397
D28	Benign neoplasm of other and unspecified female genital organs	C2	0.0416481
G37	Other demyelinating diseases of central nervous system	C6	0.0416481
I61	Intracerebral haemorrhage	C9	0.0416481
J36	Peritonsillar abscess	C10	0.0416481
L50	Urticaria	C12	0.0416481
D35	Benign neoplasm of other and unspecified endocrine glands	C2	0.0406565
D86	Sarcoidosis	C3	0.0406565
F20	Schizophrenia	C5	0.0406565
F45	Somatoform disorders	C5	0.0406565
K12	Stomatitis and related lesions	C11	0.0406565
N91	Absent, scanty and rare menstruation	C14	0.0406565
D39	Neoplasm of uncertain or unknown behaviour of female genital organs	C2	0.0396648
D62	Acute posthaemorrhagic anaemia	C3	0.0396648
G99	Other disorders of nervous system in diseases classified elsewhere	C6	0.0396648
H73	Other disorders of tympanic membrane	C8	0.0396648
G44	Other headache syndromes	C6	0.0386732
H18	Other disorders of cornea	C7	0.0386732
D32	Benign neoplasm of meninges	C2	0.0376816
D57	Sickle-cell disorders	C3	0.0376816
I05	Rheumatic mitral valve diseases	C9	0.0376816
K06	Other disorders of gingiva and edentulous alveolar ridge	C11	0.0376816
M34	Systemic sclerosis	C13	0.0376816
M95	Other acquired deformities of musculoskeletal system and connective tissue	C13	0.0376816
H44	Disorders of globe	C7	0.0356983
L27	Dermatitis due to substances taken internally	C12	0.0356983
D75	Other diseases of blood and blood-forming organs	C3	0.0347067
E27	Other disorders of adrenal gland	C4	0.0347067
I08	Multiple valve diseases	C9	0.0347067
B95	Streptococcus and staphylococcus as the cause of diseases classified to other chapters	C1	0.0337151
D63	Anaemia in chronic diseases classified elsewhere	C3	0.0337151
E53	Deficiency of other B group vitamins	C4	0.0337151
H16	Keratitis	C7	0.0337151
L05	Pilonidal cyst	C12	0.0337151
M93	Other osteochondropathies	C13	0.0337151
E28	Ovarian dysfunction	C4	0.0327235
H47	Other disorders of optic [2nd] nerve and visual pathways	C7	0.0327235
I69	Sequelae of cerebrovascular disease	C9	0.0327235
J43	Emphysema	C10	0.0327235
K10	Other diseases of jaws	C11	0.0327235
C92	Myeloid leukaemia	C2	0.0317319
D51	Vitamin B12 deficiency anaemia	C3	0.0317319
E16	Other disorders of pancreatic internal secretion	C4	0.0317319
I12	Hypertensive renal disease	C9	0.0317319
M31	Other necrotizing vasculopathies	C13	0.0317319
N19	Unspecified kidney failure	C14	0.0317319
D34	Benign neoplasm of thyroid gland	C2	0.0307402
I70	Atherosclerosis	C9	0.0307402
J96	Respiratory failure, not elsewhere classified	C10	0.0307402
K75	Other inflammatory liver diseases	C11	0.0307402
M45	Ankylosing spondylitis	C13	0.0307402
G62	Other polyneuropathies	C6	0.0297486
I74	Arterial embolism and thrombosis	C9	0.0297486
J00	Acute nasopharyngitis [common cold]	C10	0.0297486
J93	Pneumothorax	C10	0.0297486
I42	Cardiomyopathy	C9	0.028757
I46	Cardiac arrest	C9	0.028757
I65	Occlusion and stenosis of precerebral arteries, not resulting in cerebral infarction	C9	0.028757
J40	Bronchitis, not specified as acute or chronic	C10	0.028757
J84	Other interstitial pulmonary diseases	C10	0.028757
L28	Lichen simplex chronicus and prurigo	C12	0.028757
L97	Ulcer of lower limb, not elsewhere classified	C12	0.028757
C67	Malignant neoplasm of bladder	C2	0.0277654
D21	Other benign neoplasms of connective and other soft tissue	C2	0.0277654
D41	Neoplasm of uncertain or unknown behaviour of urinary organs	C2	0.0277654
G20	Parkinson disease	C6	0.0277654
G95	Other diseases of spinal cord	C6	0.0277654
H20	Iridocyclitis	C7	0.0277654
I89	Other noninfective disorders of lymphatic vessels and lymph nodes	C9	0.0277654
J01	Acute sinusitis	C10	0.0277654
K38	Other diseases of appendix	C11	0.0277654
C53	Malignant neoplasm of cervix uteri	C2	0.0267738
E23	Hypofunction and other disorders of pituitary gland	C4	0.0267738
F40	Phobic anxiety disorders	C5	0.0267738
G54	Nerve root and plexus disorders	C6	0.0267738
M76	Enthesopathies of lower limb, excluding foot	C13	0.0267738
C34	Malignant neoplasm of bronchus and lung	C2	0.0257821
G91	Hydrocephalus	C6	0.0257821
H69	Other disorders of Eustachian tube	C8	0.0257821
K27	Peptic ulcer, site unspecified	C11	0.0257821
E55	Vitamin D deficiency	C4	0.0247905
I31	Other diseases of pericardium	C9	0.0247905
N10	Acute tubulo-interstitial nephritis	C14	0.0247905
D33	Benign neoplasm of brain and other parts of central nervous system	C2	0.0237989
H10	Conjunctivitis	C7	0.0237989
I38	Endocarditis, valve unspecified	C9	0.0237989
N34	Urethritis and urethral syndrome	C14	0.0237989
G80	Cerebral palsy	C6	0.0228073
H05	Disorders of orbit	C7	0.0228073
H06	Disorders of lacrimal system and orbit in diseases classified elsewhere	C7	0.0228073
I27	Other pulmonary heart diseases	C9	0.0228073
K00	Disorders of tooth development and eruption	C11	0.0228073
N05	Unspecified nephritic syndrome	C14	0.0228073
C82	Follicular lymphoma	C2	0.0218157
C91	Lymphoid leukaemia	C2	0.0218157
D03	Melanoma in situ	C2	0.0218157
D07	Carcinoma in situ of other and unspecified genital organs	C2	0.0218157
D11	Benign neoplasm of major salivary glands	C2	0.0218157
F60	Specific personality disorders	C5	0.0218157
H34	Retinal vascular occlusions	C7	0.0218157
I87	Other disorders of veins	C9	0.0218157
J15	Bacterial pneumonia, not elsewhere classified	C10	0.0218157
M10	Gout	C13	0.0218157
M90	Osteopathies in diseases classified elsewhere	C13	0.0218157
H46	Optic neuritis	C7	0.020824
J42	Unspecified chronic bronchitis	C10	0.020824
K70	Alcoholic liver disease	C11	0.020824
L53	Other erythematous conditions	C12	0.020824
N21	Calculus of lower urinary tract	C14	0.020824
N77	Vulvovaginal ulceration and inflammation in diseases classified elsewhere	C14	0.020824
B37	Candidiasis	C1	0.0198324
D10	Benign neoplasm of mouth and pharynx	C2	0.0198324
D47	Other neoplasms of uncertain or unknown behaviour of lymphoid, haematopoietic and related tissue	C2	0.0198324
E22	Hyperfunction of pituitary gland	C4	0.0198324
F30	Manic episode	C5	0.0198324
N82	Fistulae involving female genital tract	C14	0.0198324
D04	Carcinoma in situ of skin	C2	0.0188408
H49	Paralytic strabismus	C7	0.0188408
L52	Erythema nodosum	C12	0.0188408
M82	Osteoporosis in diseases classified elsewhere	C13	0.0188408
D45	Polycythaemia vera	C2	0.0178492
G58	Other mononeuropathies	C6	0.0178492
G70	Myasthenia gravis and other myoneural disorders	C6	0.0178492
L04	Acute lymphadenitis	C12	0.0178492
M12	Other specific arthropathies	C13	0.0178492
B34	Viral infection of unspecified site	C1	0.0168576
F23	Acute and transient psychotic disorders	C5	0.0168576
G82	Paraplegia and tetraplegia	C6	0.0168576
K73	Chronic hepatitis, not elsewhere classified	C11	0.0168576
M00	Pyogenic arthritis	C13	0.0168576
M86	Osteomyelitis	C13	0.0168576
D16	Benign neoplasm of bone and articular cartilage	C2	0.0158659
D44	Neoplasm of uncertain or unknown behaviour of endocrine glands	C2	0.0158659
D73	Diseases of spleen	C3	0.0158659
E88	Other metabolic disorders	C4	0.0158659
G24	Dystonia	C6	0.0158659
G61	Inflammatory polyneuropathy	C6	0.0158659
H95	Postprocedural disorders of ear and mastoid process, not elsewhere classified	C8	0.0158659
I24	Other acute ischaemic heart diseases	C9	0.0158659
I85	Oesophageal varices	C9	0.0158659
K72	Hepatic failure, not elsewhere classified	C11	0.0158659
C81	Hodgkin lymphoma	C2	0.0148743
C83	Non-follicular lymphoma	C2	0.0148743
E65	Localized adiposity	C4	0.0148743
F22	Persistent delusional disorders	C5	0.0148743
F25	Schizoaffective disorders	C5	0.0148743
F99	Mental disorder, not otherwise specified	C5	0.0148743
I86	Varicose veins of other sites	C9	0.0148743
L93	Lupus erythematosus	C12	0.0148743
M11	Other crystal arthropathies	C13	0.0148743
M33	Dermatopolymyositis	C13	0.0148743
C73	Malignant neoplasm of thyroid gland	C2	0.0138827
C90	Multiple myeloma and malignant plasma cell neoplasms	C2	0.0138827
D56	Thalassaemia	C3	0.0138827
E61	Deficiency of other nutrient elements	C4	0.0138827
G04	Encephalitis, myelitis and encephalomyelitis	C6	0.0138827
G97	Postprocedural disorders of nervous system, not elsewhere classified	C6	0.0138827
I82	Other venous embolism and thrombosis	C9	0.0138827
J11	Influenza, virus not identified	C10	0.0138827
J13	Pneumonia due to Streptococcus pneumoniae	C10	0.0138827
J20	Acute bronchitis	C10	0.0138827
M60	Myositis	C13	0.0138827
M83	Adult osteomalacia	C13	0.0138827
C64	Malignant neoplasm of kidney, except renal pelvis	C2	0.0128911
E24	Cushing syndrome	C4	0.0128911
E80	Disorders of porphyrin and bilirubin metabolism	C4	0.0128911
G25	Other extrapyramidal and movement disorders	C6	0.0128911
G83	Other paralytic syndromes	C6	0.0128911
H55	Nystagmus and other irregular eye movements	C7	0.0128911
I62	Other nontraumatic intracranial haemorrhage	C9	0.0128911
I72	Other aneurysm and dissection	C9	0.0128911
M91	Juvenile osteochondrosis of hip and pelvis	C13	0.0128911
N11	Chronic tubulo-interstitial nephritis	C14	0.0128911
A41	Other sepsis	C1	0.0118994
B97	Viral agents as the cause of diseases classified to other chapters	C1	0.0118994
C16	Malignant neoplasm of stomach	C2	0.0118994
F50	Eating disorders	C5	0.0118994
G31	Other degenerative diseases of nervous system, not elsewhere classified	C6	0.0118994
G60	Hereditary and idiopathic neuropathy	C6	0.0118994
G90	Disorders of autonomic nervous system	C6	0.0118994
H19	Disorders of sclera and cornea in diseases classified elsewhere	C7	0.0118994
H27	Other disorders of lens	C7	0.0118994
H31	Other disorders of choroid	C7	0.0118994
I71	Aortic aneurysm and dissection	C9	0.0118994
I88	Nonspecific lymphadenitis	C9	0.0118994
K46	Unspecified abdominal hernia	C11	0.0118994
M40	Kyphosis and lordosis	C13	0.0118994
M96	Postprocedural musculoskeletal disorders, not elsewhere classified	C13	0.0118994
N04	Nephrotic syndrome	C14	0.0118994
D72	Other disorders of white blood cells	C3	0.0109078
I99	Other and unspecified disorders of circulatory system	C9	0.0109078
J81	Pulmonary oedema	C10	0.0109078
L94	Other localized connective tissue disorders	C12	0.0109078
M92	Other juvenile osteochondrosis	C13	0.0109078
N03	Chronic nephritic syndrome	C14	0.0109078
B18	Chronic viral hepatitis	C1	0.00991621
C19	Malignant neoplasm of rectosigmoid junction	C2	0.00991621
C21	Malignant neoplasm of anus and anal canal	C2	0.00991621
C69	Malignant neoplasm of eye and adnexa	C2	0.00991621
D61	Other aplastic anaemias	C3	0.00991621
D76	Other specified diseases with participation of lymphoreticular and reticulohistiocytic tissue	C3	0.00991621
E34	Other endocrine disorders	C4	0.00991621
G96	Other disorders of central nervous system	C6	0.00991621
I97	Postprocedural disorders of circulatory system, not elsewhere classified	C9	0.00991621
L89	Decubitus ulcer and pressure area	C12	0.00991621
L95	Vasculitis limited to skin, not elsewhere classified	C12	0.00991621
A09	Other gastroenteritis and colitis of infectious and unspecified origin	C1	0.00892459
C71	Malignant neoplasm of brain	C2	0.00892459
D59	Acquired haemolytic anaemia	C3	0.00892459
D89	Other disorders involving the immune mechanism, not elsewhere classified	C3	0.00892459
G00	Bacterial meningitis, not elsewhere classified	C6	0.00892459
I22	Subsequent myocardial infarction	C9	0.00892459
J04	Acute laryngitis and tracheitis	C10	0.00892459
J37	Chronic laryngitis and laryngotracheitis	C10	0.00892459
J69	Pneumonitis due to solids and liquids	C10	0.00892459
J86	Pyothorax	C10	0.00892459
J95	Postprocedural respiratory disorders, not elsewhere classified	C10	0.00892459
K36	Other appendicitis	C11	0.00892459
L51	Erythema multiforme	C12	0.00892459
L65	Other nonscarring hair loss	C12	0.00892459
L70	Acne	C12	0.00892459
C55	Malignant neoplasm of uterus, part unspecified	C2	0.00793297
D14	Benign neoplasm of middle ear and respiratory system	C2	0.00793297
D46	Myelodysplastic syndromes	C2	0.00793297
F44	Dissociative [conversion] disorders	C5	0.00793297
F64	Gender identity disorders	C5	0.00793297
F81	Specific developmental disorders of scholastic skills	C5	0.00793297
G71	Primary disorders of muscles	C6	0.00793297
J99	Respiratory disorders in diseases classified elsewhere	C10	0.00793297
L23	Allergic contact dermatitis	C12	0.00793297
L56	Other acute skin changes due to ultraviolet radiation	C12	0.00793297
L68	Hypertrichosis	C12	0.00793297
B98	Other specified infectious agents as the cause of diseases classified to other chapters	C1	0.00694135
C51	Malignant neoplasm of vulva	C2	0.00694135
D38	Neoplasm of uncertain or unknown behaviour of middle ear and respiratory and intrathoracic organs	C2	0.00694135
D43	Neoplasm of uncertain or unknown behaviour of brain and central nervous system	C2	0.00694135
F42	Obsessive-compulsive disorder	C5	0.00694135
H15	Disorders of sclera	C7	0.00694135
H59	Postprocedural disorders of eye and adnexa, not elsewhere classified	C7	0.00694135
I30	Acute pericarditis	C9	0.00694135
J10	influenza due to identified seasonal influenza virus	C10	0.00694135
J80	Adult respiratory distress syndrome	C10	0.00694135
J82	Pulmonary eosinophilia, not elsewhere classified	C10	0.00694135
J91	Pleural effusion in conditions classified elsewhere	C10	0.00694135
K03	Other diseases of hard tissues of teeth	C11	0.00694135
K71	Toxic liver disease	C11	0.00694135
L80	Vitiligo	C12	0.00694135
L83	Acanthosis nigricans	C12	0.00694135
N08	Glomerular disorders in diseases classified elsewhere	C14	0.00694135
N27	Small kidney of unknown cause	C14	0.00694135
B00	Herpesviral [herpes simplex] infections	C1	0.00594972
D31	Benign neoplasm of eye and adnexa	C2	0.00594972
E13	Other specified diabetes mellitus	C4	0.00594972
F11	Mental and behavioural disorders due to use of opioids	C5	0.00594972
F29	Unspecified nonorganic psychosis	C5	0.00594972
F48	Other neurotic disorders	C5	0.00594972
G03	Meningitis due to other and unspecified causes	C6	0.00594972
G63	Polyneuropathy in diseases classified elsewhere	C6	0.00594972
G72	Other myopathies	C6	0.00594972
H03	Disorders of eyelid in diseases classified elsewhere	C7	0.00594972
H21	Other disorders of iris and ciliary body	C7	0.00594972
H58	Other disorders of eye and adnexa in diseases classified elsewhere	C7	0.00594972
I07	Rheumatic tricuspid valve diseases	C9	0.00594972
I15	Secondary hypertension	C9	0.00594972
J12	Viral pneumonia, not elsewhere classified	C10	0.00594972
L25	Unspecified contact dermatitis	C12	0.00594972
M02	Reactive arthropathies	C13	0.00594972
N98	Complications associated with artificial fertilization	C14	0.00594972
A63	Other predominantly sexually transmitted diseases, not elsewhere classified	C1	0.0049581
A87	Viral meningitis	C1	0.0049581
B07	Viral warts	C1	0.0049581
B50	Plasmodium falciparum malaria	C1	0.0049581
C02	Malignant neoplasm of other and unspecified parts of tongue	C2	0.0049581
C15	Malignant neoplasm of oesophagus	C2	0.0049581
D30	Benign neoplasm of urinary organs	C2	0.0049581
D52	Folate deficiency anaemia	C3	0.0049581
E85	Amyloidosis	C4	0.0049581
F03	Unspecified dementia	C5	0.0049581
F05	Delirium, not induced by alcohol and other psychoactive substances	C5	0.0049581
G12	Spinal muscular atrophy and related syndromes	C6	0.0049581
G41	Status epilepticus	C6	0.0049581
G52	Disorders of other cranial nerves	C6	0.0049581
H30	Chorioretinal inflammation	C7	0.0049581
I11	Hypertensive heart disease	C9	0.0049581
I33	Acute and subacute endocarditis	C9	0.0049581
J05	Acute obstructive laryngitis [croup] and epiglottitis	C10	0.0049581
J94	Other pleural conditions	C10	0.0049581
K45	Other abdominal hernia	C11	0.0049581
L12	Pemphigoid	C12	0.0049581
M08	Juvenile arthritis	C13	0.0049581
M30	Polyarteritis nodosa and related conditions	C13	0.0049581
A46	Erysipelas	C1	0.00396648
B02	Zoster [herpes zoster]	C1	0.00396648
C22	Malignant neoplasm of liver and intrahepatic bile ducts	C2	0.00396648
C30	Malignant neoplasm of nasal cavity and middle ear	C2	0.00396648
C52	Malignant neoplasm of vagina	C2	0.00396648
D80	Immunodeficiency with predominantly antibody defects	C3	0.00396648
E20	Hypoparathyroidism	C4	0.00396648
E73	Lactose intolerance	C4	0.00396648
F34	Persistent mood [affective] disorders	C5	0.00396648
F39	Unspecified mood [affective] disorder	C5	0.00396648
F52	Sexual dysfunction, not caused by organic disorder or disease	C5	0.00396648
G05	Encephalitis, myelitis and encephalomyelitis in diseases classified elsewhere	C6	0.00396648
G11	Hereditary ataxia	C6	0.00396648
G53	Cranial nerve disorders in diseases classified elsewhere	C6	0.00396648
H70	Mastoiditis and related conditions	C8	0.00396648
I06	Rheumatic mitral valve diseases	C9	0.00396648
I09	Other rheumatic heart diseases	C9	0.00396648
J85	Abscess of lung and mediastinum	C10	0.00396648
L13	Other bullous disorders	C12	0.00396648
L20	Atopic dermatitis	C12	0.00396648
L21	Seborrhoeic dermatitis	C12	0.00396648
A04	Other bacterial intestinal infections	C1	0.00297486
B17	Other acute viral hepatitis	C1	0.00297486
C09	Malignant neoplasm of tonsil	C2	0.00297486
C11	Malignant neoplasm of nasopharynx	C2	0.00297486
C25	Malignant neoplasm of pancreas	C2	0.00297486
C48	Malignant neoplasm of retroperitoneum and peritoneum	C2	0.00297486
C57	Malignant neoplasm of other and unspecified female genital organs	C2	0.00297486
C88	Malignant immunoproliferative diseases	C2	0.00297486
C97	Malignant neoplasms of independent (primary) multiple sites	C2	0.00297486
D42	Neoplasm of uncertain or unknown behaviour of meninges	C2	0.00297486
D58	Other hereditary haemolytic anaemias	C3	0.00297486
D66	Hereditary factor VIII deficiency	C3	0.00297486
E26	Hyperaldosteronism	C4	0.00297486
E31	Polyglandular dysfunction	C4	0.00297486
F06	Other mental disorders due to brain damage and dysfunction and to physical disease	C5	0.00297486
F13	Mental and behavioural disorders due to use of sedatives or hypnotics	C5	0.00297486
F51	Nonorganic sleep disorders	C5	0.00297486
G06	Intracranial and intraspinal abscess and granuloma	C6	0.00297486
G30	Alzheimer disease	C6	0.00297486
G94	Other disorders of brain in diseases classified elsewhere	C6	0.00297486
H17	Corneal scars and opacities	C7	0.00297486
H22	Disorders of iris and ciliary body in diseases classified elsewhere	C7	0.00297486
H28	Cataract and other disorders of lens in diseases classified elsewhere	C7	0.00297486
H62	Disorders of external ear in diseases classified elsewhere	C8	0.00297486
I66	Occlusion and stenosis of cerebral arteries, not resulting in cerebral infarction	C9	0.00297486
I81	Portal vein thrombosis	C9	0.00297486
K23	Disorders of oesophagus in diseases classified elsewhere	C11	0.00297486
L44	Other papulosquamous disorders	C12	0.00297486
L74	Eccrine sweat disorders	C12	0.00297486
L88	Pyoderma gangrenosum	C12	0.00297486
M42	Spinal osteochondrosis	C13	0.00297486
M49	Spondylopathies in diseases classified elsewhere	C13	0.00297486
N15	Other renal tubulo-interstitial diseases	C14	0.00297486
N25	Disorders resulting from impaired renal tubular function	C14	0.00297486
N26	Unspecified contracted kidney	C14	0.00297486
A48	Other bacterial diseases, not elsewhere classified	C1	0.00198324
B16	Acute hepatitis B	C1	0.00198324
B24	Unspecified human immunodeficiency virus [HIV] disease	C1	0.00198324
B25	Cytomegaloviral disease	C1	0.00198324
B44	Aspergillosis	C1	0.00198324
B91	Sequelae of poliomyelitis	C1	0.00198324
C84	Mature T/NK-cell lymphomas	C2	0.00198324
C95	Leukaemia of unspecified cell type	C2	0.00198324
D01	Carcinoma in situ of other and unspecified digestive organs	C2	0.00198324
D09	Carcinoma in situ of other and unspecified sites	C2	0.00198324
D67	Hereditary factor IX deficiency	C3	0.00198324
E46	Unspecified protein-energy malnutrition	C4	0.00198324
E72	Other disorders of amino-acid metabolism	C4	0.00198324
E74	Other disorders of carbohydrate metabolism	C4	0.00198324
E75	Disorders of sphingolipid metabolism and other lipid storage disorders	C4	0.00198324
E79	Disorders of purine and pyrimidine metabolism	C4	0.00198324
F12	Mental and behavioural disorders due to use of cannabinoids	C5	0.00198324
F55	Abuse of non-dependence-producing substances	C5	0.00198324
F80	Specific developmental disorders of speech and language	C5	0.00198324
F82	Specific developmental disorder of motor function	C5	0.00198324
F84	Pervasive developmental disorders	C5	0.00198324
G02	Meningitis in other infectious and parasitic diseases classified elsewhere	C6	0.00198324
H13	Disorders of conjunctiva in diseases classified elsewhere	C7	0.00198324
I32	Pericarditis in diseases classified elsewhere	C9	0.00198324
I40	Acute myocarditis	C9	0.00198324
I98	Other disorders of circulatory system in diseases classified elsewhere	C9	0.00198324
J17	Pneumonia in diseases classified elsewhere	C10	0.00198324
J67	Hypersensitivity pneumonitis due to organic dust	C10	0.00198324
L01	Impetigo	C12	0.00198324
L10	Pemphigus	C12	0.00198324
L63	Alopecia areata	C12	0.00198324
L64	Androgenic alopecia	C12	0.00198324
M03	Postinfective and reactive arthropathies in diseases classified elsewhere	C13	0.00198324
N29	Other disorders of kidney and ureter in diseases classified elsewhere	C14	0.00198324
A15	Respiratory tuberculosis, bacteriologically and histologically confirmed	C1	0.000991621
A16	Respiratory tuberculosis, not confirmed bacteriologically or histologically	C1	0.000991621
A40	Streptococcal sepsis	C1	0.000991621
A49	Bacterial infection of unspecified site	C1	0.000991621
A86	Unspecified viral encephalitis	C1	0.000991621
B33	Other viral diseases, not elsewhere classified	C1	0.000991621
B35	Dermatophytosis	C1	0.000991621
B57	Chagas disease	C1	0.000991621
B82	Unspecified intestinal parasitism	C1	0.000991621
C01	Malignant neoplasm of base of tongue	C2	0.000991621
C03	Malignant neoplasm of gum	C2	0.000991621
C05	Malignant neoplasm of palate	C2	0.000991621
C06	Malignant neoplasm of other and unspecified parts of mouth	C2	0.000991621
C17	Malignant neoplasm of small intestine	C2	0.000991621
C33	Malignant neoplasm of trachea	C2	0.000991621
C37	Malignant neoplasm of thymus	C2	0.000991621
C72	Malignant neoplasm of spinal cord, cranial nerves and other parts of central nervous system	C2	0.000991621
C75	Malignant neoplasm of other endocrine glands and related structures	C2	0.000991621
D19	Benign neoplasm of mesothelial tissue	C2	0.000991621
D20	Benign neoplasm of soft tissue of retroperitoneum and peritoneum	C2	0.000991621
D53	Other nutritional anaemias	C3	0.000991621
D60	Acquired pure red cell aplasia [erythroblastopenia]	C3	0.000991621
D65	Disseminated intravascular coagulation [defibrination syndrome]	C3	0.000991621
D74	Methaemoglobinaemia	C3	0.000991621
D84	Other immunodeficiencies	C3	0.000991621
E01	Iodine-deficiency-related thyroid disorders and allied conditions	C4	0.000991621
E12	Malnutrition-related diabetes mellitus	C4	0.000991621
E43	Unspecified severe protein-energy malnutrition	C4	0.000991621
E52	Niacin deficiency [pellagra]	C4	0.000991621
E56	Other vitamin deficiencies	C4	0.000991621
E58	Dietary calcium deficiency	C4	0.000991621
E59	Dietary selenium deficiency	C4	0.000991621
F00	Dementia in Alzheimer disease	C5	0.000991621
F21	Schizotypal disorder	C5	0.000991621
F61	Mixed and other personality disorders	C5	0.000991621
F69	Unspecified disorder of adult personality and behaviour	C5	0.000991621
F78	Other mental retardation	C5	0.000991621
F95	Tic disorders	C5	0.000991621
G59	Mononeuropathy in diseases classified elsewhere	C6	0.000991621
H32	Chorioretinal disorders in diseases classified elsewhere	C7	0.000991621
H51	Other disorders of binocular movement	C7	0.000991621
H68	Eustachian salpingitis and obstruction	C8	0.000991621
H75	Other disorders of middle ear and mastoid in diseases classified elsewhere	C8	0.000991621
I01	Rheumatic fever with heart involvement	C9	0.000991621
I23	Certain current complications following acute myocardial infarction	C9	0.000991621
I36	Nonrheumatic tricuspid valve disorders	C9	0.000991621
J14	Pneumonia due to Haemophilus influenzae	C10	0.000991621
J68	Respiratory conditions due to inhalation of chemicals, gases, fumes and vapours	C10	0.000991621
J92	Pleural plaque	C10	0.000991621
K67	Disorders of peritoneum in infectious diseases classified elsewhere	C11	0.000991621
K77	Liver disorders in diseases classified elsewhere	C11	0.000991621
L55	Sunburn	C12	0.000991621
L99	Other disorders of skin and subcutaneous tissue in diseases classified elsewhere	C12	0.000991621
M14	Arthropathies in other diseases classified elsewhere	C13	0.000991621
M61	Calcification and ossification of muscle	C13	0.000991621
N01	Rapidly progressive nephritic syndrome	C14	0.000991621
N37	Urethral disorders in diseases classified elsewhere	C14	0.000991621
N74	Female pelvic inflammatory disorders in diseases classified elsewhere	C14	0.000991621

## Sheet: Overall_Complete_China_Edges
Source	Target	SourceName	TargetName	Frequency	P	OR(95%CI)
I10	I63	Essential (primary) hypertension	Cerebral infarction	6595	0	5.16 (4.96, 5.36)	1	287195
E78	I10	Disorders of lipoprotein metabolism and other lipidaemias	Essential (primary) hypertension	6445	0	3.49 (3.36, 3.61)	1
I25	I50	Chronic ischaemic heart disease	Heart failure	6174	0	61.32 (57.95, 64.91)	0
I10	I25	Essential (primary) hypertension	Chronic ischaemic heart disease	5753	0	2.79 (2.69, 2.9)	1
E11	I10	Type 2 diabetes mellitus	Essential (primary) hypertension	5454	0	2.07 (2, 2.15)	1
I10	K76	Essential (primary) hypertension	Other diseases of liver	4377	2.68e-302	2.09 (2.01, 2.18)	1
E11	E78	Type 2 diabetes mellitus	Disorders of lipoprotein metabolism and other lipidaemias	3841	0	4.02 (3.86, 4.19)	1
I10	I50	Essential (primary) hypertension	Heart failure	3828	0	3.61 (3.45, 3.78)	1
E78	K76	Disorders of lipoprotein metabolism and other lipidaemias	Other diseases of liver	3818	0	5.38 (5.15, 5.61)	1
E11	K76	Type 2 diabetes mellitus	Other diseases of liver	3361	0	3.81 (3.64, 3.98)	0
I20	I25	Angina pectoris	Chronic ischaemic heart disease	3317	0	77.59 (71.01, 84.91)	0
E11	G63	Type 2 diabetes mellitus	Polyneuropathy in diseases classified elsewhere	2637	0	161.04 (139.16, 187.49)	0
I10	I70	Essential (primary) hypertension	Atherosclerosis	2520	0	3.79 (3.57, 4.01)	1
I20	I50	Angina pectoris	Heart failure	2450	0	45.87 (42.73, 49.25)	0
I10	M47	Essential (primary) hypertension	Spondylosis	2414	3.78e-56	1.48 (1.41, 1.55)	1
G99	M47	Other disorders of nervous system in diseases classified elsewhere	Spondylosis	2369	0	416.38 (351.67, 497.2)	0
E78	I63	Disorders of lipoprotein metabolism and other lipidaemias	Cerebral infarction	2347	0	2.72 (2.59, 2.86)	1
E78	I25	Disorders of lipoprotein metabolism and other lipidaemias	Chronic ischaemic heart disease	2143	4.96e-150	1.95 (1.85, 2.05)	1
E72	I10	Other disorders of amino-acid metabolism	Essential (primary) hypertension	2050	0	4.96 (4.64, 5.3)	1
K29	K76	Gastritis and duodenitis	Other diseases of liver	1933	1.02e-245	2.44 (2.31, 2.57)	0
E11	I25	Type 2 diabetes mellitus	Chronic ischaemic heart disease	1869	5.81e-32	1.37 (1.3, 1.44)	0
E11	I79	Type 2 diabetes mellitus	Disorders of arteries, arterioles and capillaries in diseases classified elsewhere	1765	0	239.82 (192.52, 303.35)	0
I10	I20	Essential (primary) hypertension	Angina pectoris	1723	7.15e-225	2.91 (2.73, 3.11)	1
K76	K80	Other diseases of liver	Cholelithiasis	1652	0	3.05 (2.88, 3.23)	0
E78	K29	Disorders of lipoprotein metabolism and other lipidaemias	Gastritis and duodenitis	1631	7.77e-73	1.66 (1.57, 1.75)	1
E78	M47	Disorders of lipoprotein metabolism and other lipidaemias	Spondylosis	1589	1.95e-202	2.42 (2.29, 2.57)	1
E11	I63	Type 2 diabetes mellitus	Cerebral infarction	1576	9.64e-18	1.28 (1.21, 1.35)	0
I10	I65	Essential (primary) hypertension	Occlusion and stenosis of precerebral arteries, not resulting in cerebral infarction	1536	0	4.67 (4.32, 5.05)	1
E78	I70	Disorders of lipoprotein metabolism and other lipidaemias	Atherosclerosis	1458	0	4.49 (4.21, 4.79)	1
E11	N08	Type 2 diabetes mellitus	Glomerular disorders in diseases classified elsewhere	1420	0	40.87 (36.38, 46.01)	0
D25	N72	Leiomyoma of uterus	Inflammatory disease of cervix uteri	1408	0	12.53 (11.6, 13.52)	0
E72	E78	Other disorders of amino-acid metabolism	Disorders of lipoprotein metabolism and other lipidaemias	1394	0	6.62 (6.18, 7.09)	1
I25	I63	Chronic ischaemic heart disease	Cerebral infarction	1385	4.44e-11	1.22 (1.15, 1.3)	0
E78	I50	Disorders of lipoprotein metabolism and other lipidaemias	Heart failure	1344	1.28e-126	2.13 (2, 2.27)	1
I25	K76	Chronic ischaemic heart disease	Other diseases of liver	1341	1.5e-12	1.24 (1.17, 1.32)	0
M47	M51	Spondylosis	Other intervertebral disc disorders	1301	2.26e-269	3.06 (2.88, 3.26)	0
I10	I67	Essential (primary) hypertension	Other cerebrovascular diseases	1285	2.66e-131	2.44 (2.27, 2.62)	1
I84	K62	Haemorrhoids	Other diseases of anus and rectum	1282	0	51.72 (47.13, 56.8)	0
E87	I10	Other disorders of fluid, electrolyte and acid-base balance	Essential (primary) hypertension	1281	2.13e-118	2.29 (2.13, 2.46)	1
I10	I49	Essential (primary) hypertension	Other cardiac arrhythmias	1278	4.66e-60	1.76 (1.64, 1.88)	1
E72	I63	Other disorders of amino-acid metabolism	Cerebral infarction	1262	0	7.09 (6.59, 7.63)	0
K29	K31	Gastritis and duodenitis	Other diseases of stomach and duodenum	1251	0	30.36 (27.5, 33.57)	0
I25	K29	Chronic ischaemic heart disease	Gastritis and duodenitis	1250	1.83e-13	1.26 (1.18, 1.34)	0
G45	I10	Transient cerebral ischaemic attacks and related syndromes	Essential (primary) hypertension	1247	2.97e-99	2.15 (2, 2.31)	1
E11	I70	Type 2 diabetes mellitus	Atherosclerosis	1231	4.12e-207	2.89 (2.7, 3.1)	0
I63	I70	Cerebral infarction	Atherosclerosis	1219	0	3.77 (3.52, 4.04)	0
E11	I50	Type 2 diabetes mellitus	Heart failure	1188	4.05e-39	1.54 (1.44, 1.64)	0
E11	H36	Type 2 diabetes mellitus	Retinal disorders in diseases classified elsewhere	1175	0	162.66 (129.99, 206.63)	0
H81	I10	Disorders of vestibular function	Essential (primary) hypertension	1107	5.86e-07	1.19 (1.11, 1.28)	1
I25	I49	Chronic ischaemic heart disease	Other cardiac arrhythmias	1105	0	4.22 (3.92, 4.54)	0
K29	K80	Gastritis and duodenitis	Cholelithiasis	1076	1.27e-56	1.7 (1.59, 1.82)	0
I63	M47	Cerebral infarction	Spondylosis	1071	5.16e-70	1.85 (1.73, 1.98)	0
I10	I61	Essential (primary) hypertension	Intracerebral haemorrhage	1068	0	11.51 (10.22, 12.97)	1
G55	M51	Nerve root and plexus compressions in diseases classified elsewhere	Other intervertebral disc disorders	1063	0	57.84 (51.32, 65.34)	0
I70	K76	Atherosclerosis	Other diseases of liver	1061	8.06e-232	3.28 (3.05, 3.52)	0
I25	I51	Chronic ischaemic heart disease	Complications and ill-defined descriptions of heart disease	1027	0	20.98 (18.92, 23.28)	0
I10	I11	Essential (primary) hypertension	Hypertensive heart disease	1006	1.07e-263	47.13 (38.15, 58.98)	1
N13	N20	Obstructive and reflux uropathyC	Calculus of kidney and ureter	997	0	61.64 (55.79, 68.12)	0
K21	K29	Gastro-oesophageal reflux disease	Gastritis and duodenitis	942	0	23.57 (21.21, 26.22)	0
I25	I70	Chronic ischaemic heart disease	Atherosclerosis	940	5.79e-100	2.24 (2.08, 2.42)	0
K76	M47	Other diseases of liver	Spondylosis	938	1.92e-27	1.47 (1.37, 1.58)	0
E78	I65	Disorders of lipoprotein metabolism and other lipidaemias	Occlusion and stenosis of precerebral arteries, not resulting in cerebral infarction	928	0	5.36 (4.94, 5.82)	1
K29	M47	Gastritis and duodenitis	Spondylosis	909	4.21e-20	1.39 (1.29, 1.49)	0
I49	I50	Other cardiac arrhythmias	Heart failure	908	0	6.19 (5.72, 6.69)	0
I63	I65	Cerebral infarction	Occlusion and stenosis of precerebral arteries, not resulting in cerebral infarction	897	0	5.76 (5.29, 6.26)	0
I84	K60	Haemorrhoids	Fissure and fistula of anal and rectal regions	895	0	22.52 (20.52, 24.71)	0
I21	I25	Acute myocardial infarction	Chronic ischaemic heart disease	894	0	45.35 (39.28, 52.54)	0
I50	I63	Heart failure	Cerebral infarction	893	1.79e-19	1.4 (1.3, 1.51)	0
E78	H81	Disorders of lipoprotein metabolism and other lipidaemias	Disorders of vestibular function	873	3.54e-120	2.46 (2.28, 2.65)	1
G63	K76	Polyneuropathy in diseases classified elsewhere	Other diseases of liver	869	0	5.38 (4.95, 5.84)	0
K80	K81	Cholelithiasis	Cholecystitis	859	0	8.55 (7.87, 9.29)	0
G63	I79	Polyneuropathy in diseases classified elsewhere	Disorders of arteries, arterioles and capillaries in diseases classified elsewhere	857	0	68.21 (61.51, 75.63)	0
E78	G63	Disorders of lipoprotein metabolism and other lipidaemias	Polyneuropathy in diseases classified elsewhere	847	1.56e-276	4.52 (4.16, 4.91)	1
I50	K76	Heart failure	Other diseases of liver	843	2.64e-17	1.38 (1.28, 1.48)	0
I10	N40	Essential (primary) hypertension	Hyperplasia of prostate	831	2.38e-12	1.37 (1.26, 1.5)	1
G63	I10	Polyneuropathy in diseases classified elsewhere	Essential (primary) hypertension	815	1.26e-18	1.46 (1.34, 1.58)	1
D25	D64	Leiomyoma of uterus	Other anaemias	813	0	5.99 (5.49, 6.54)	0
K76	N40	Other diseases of liver	Hyperplasia of prostate	806	1.02e-257	4.64 (4.26, 5.06)	0
K26	K29	Duodenal ulcer	Gastritis and duodenitis	785	0	18.68 (16.77, 20.83)	0
K76	N28	Other diseases of liver	Other disorders of kidney and ureter, not elsewhere classified	772	0	5.77 (5.28, 6.3)	0
E78	G45	Disorders of lipoprotein metabolism and other lipidaemias	Transient cerebral ischaemic attacks and related syndromes	767	8.46e-153	3.01 (2.77, 3.26)	1
I50	K29	Heart failure	Gastritis and duodenitis	766	1.2e-15	1.37 (1.27, 1.48)	0
E78	I67	Disorders of lipoprotein metabolism and other lipidaemias	Other cerebrovascular diseases	739	5.24e-150	3.04 (2.79, 3.3)	1
H81	M47	Disorders of vestibular function	Spondylosis	737	6.71e-168	3.15 (2.9, 3.41)	0
N72	N73	Inflammatory disease of cervix uteri	Other female pelvic inflammatory diseases	725	0	8.01 (7.29, 8.8)	0
I10	N28	Essential (primary) hypertension	Other disorders of kidney and ureter, not elsewhere classified	715	1.08e-23	1.58 (1.45, 1.73)	1
I79	K76	Disorders of arteries, arterioles and capillaries in diseases classified elsewhere	Other diseases of liver	715	0	7.57 (6.88, 8.34)	0
E79	I10	Disorders of purine and pyrimidine metabolism	Essential (primary) hypertension	712	2.74e-151	4.29 (3.84, 4.78)	1
I10	I51	Essential (primary) hypertension	Complications and ill-defined descriptions of heart disease	711	3.95e-104	3.03 (2.74, 3.34)	1
E78	E87	Disorders of lipoprotein metabolism and other lipidaemias	Other disorders of fluid, electrolyte and acid-base balance	703	5.51e-113	2.64 (2.42, 2.87)	1
E78	I49	Disorders of lipoprotein metabolism and other lipidaemias	Other cardiac arrhythmias	690	1.08e-70	2.14 (1.96, 2.32)	1
K76	K82	Other diseases of liver	Other diseases of gallbladder	674	1.3e-248	4.75 (4.33, 5.2)	0
E78	E79	Disorders of lipoprotein metabolism and other lipidaemias	Disorders of purine and pyrimidine metabolism	672	0	10.24 (9.19, 11.41)	1
E78	I20	Disorders of lipoprotein metabolism and other lipidaemias	Angina pectoris	661	6.55e-61	2.07 (1.9, 2.25)	1
G99	I10	Other disorders of nervous system in diseases classified elsewhere	Essential (primary) hypertension	660	2.31e-20	1.54 (1.4, 1.69)	1
D25	N83	Leiomyoma of uterus	Noninflammatory disorders of ovary, fallopian tube and broad ligament	653	0	8.77 (7.91, 9.71)	0
I50	I70	Heart failure	Atherosclerosis	638	1.66e-102	2.62 (2.4, 2.86)	0
G45	I63	Transient cerebral ischaemic attacks and related syndromes	Cerebral infarction	637	8.94e-117	2.88 (2.63, 3.15)	0
I10	I69	Essential (primary) hypertension	Sequelae of cerebrovascular disease	630	1.39e-95	3.24 (2.9, 3.62)	1
J32	J34	Chronic sinusitis	Other disorders of nose and nasal sinuses	623	0	81.62 (72.72, 91.57)	0
I63	I67	Cerebral infarction	Other cerebrovascular diseases	620	3.72e-116	2.92 (2.66, 3.19)	0
G45	M47	Transient cerebral ischaemic attacks and related syndromes	Spondylosis	614	4.59e-186	3.79 (3.46, 4.15)	0
E78	I79	Disorders of lipoprotein metabolism and other lipidaemias	Disorders of arteries, arterioles and capillaries in diseases classified elsewhere	613	1.77e-228	5.15 (4.66, 5.68)	1
E72	I70	Other disorders of amino-acid metabolism	Atherosclerosis	611	0	6.62 (6.03, 7.27)	0
I10	N08	Essential (primary) hypertension	Glomerular disorders in diseases classified elsewhere	605	1.88e-37	1.93 (1.74, 2.13)	1
E11	N40	Type 2 diabetes mellitus	Hyperplasia of prostate	585	3.19e-43	1.98 (1.8, 2.17)	0
E11	I65	Type 2 diabetes mellitus	Occlusion and stenosis of precerebral arteries, not resulting in cerebral infarction	572	2.46e-61	2.23 (2.02, 2.45)	0
D25	N73	Leiomyoma of uterus	Other female pelvic inflammatory diseases	570	4.02e-138	3.54 (3.21, 3.9)	0
E72	K76	Other disorders of amino-acid metabolism	Other diseases of liver	568	4.59e-54	2.07 (1.88, 2.26)	0
I10	I79	Essential (primary) hypertension	Disorders of arteries, arterioles and capillaries in diseases classified elsewhere	560	1.61e-16	1.54 (1.39, 1.7)	1
M48	M51	Other spondylopathies	Other intervertebral disc disorders	550	0	8.13 (7.33, 9)	0
K29	K81	Gastritis and duodenitis	Cholecystitis	528	2.04e-114	3.05 (2.77, 3.35)	0
H81	I63	Disorders of vestibular function	Cerebral infarction	527	1.68e-25	1.65 (1.5, 1.82)	0
I25	I65	Chronic ischaemic heart disease	Occlusion and stenosis of precerebral arteries, not resulting in cerebral infarction	527	1.34e-60	2.28 (2.06, 2.51)	0
E87	K76	Other disorders of fluid, electrolyte and acid-base balance	Other diseases of liver	526	5.21e-54	2.1 (1.91, 2.31)	0
I65	K76	Occlusion and stenosis of precerebral arteries, not resulting in cerebral infarction	Other diseases of liver	520	2.43e-87	2.71 (2.45, 2.98)	0
G63	N08	Polyneuropathy in diseases classified elsewhere	Glomerular disorders in diseases classified elsewhere	519	0	27.65 (24.7, 30.9)	0
D64	N72	Other anaemias	Inflammatory disease of cervix uteri	517	3.44e-189	4.75 (4.28, 5.26)	0
E11	I20	Type 2 diabetes mellitus	Angina pectoris	513	5.91e-07	1.27 (1.15, 1.4)	0
I70	M47	Atherosclerosis	Spondylosis	512	1.22e-53	2.12 (1.93, 2.33)	0
G55	M47	Nerve root and plexus compressions in diseases classified elsewhere	Spondylosis	506	0	10.54 (9.42, 11.77)	0
E78	N40	Disorders of lipoprotein metabolism and other lipidaemias	Hyperplasia of prostate	504	3.33e-47	2.16 (1.95, 2.39)	1
J31	J34	Chronic rhinitis, nasopharyngitis and pharyngitis	Other disorders of nose and nasal sinuses	502	0	61.63 (54.62, 69.48)	0
E78	N08	Disorders of lipoprotein metabolism and other lipidaemias	Glomerular disorders in diseases classified elsewhere	501	2.83e-149	4.06 (3.65, 4.5)	1
K25	K29	Gastric ulcer	Gastritis and duodenitis	497	6.97e-297	8.43 (7.52, 9.44)	0
G63	H36	Polyneuropathy in diseases classified elsewhere	Retinal disorders in diseases classified elsewhere	496	0	44.32 (39.18, 50.08)	0
E11	E87	Type 2 diabetes mellitus	Other disorders of fluid, electrolyte and acid-base balance	493	8.4e-19	1.55 (1.41, 1.71)	0
E72	I25	Other disorders of amino-acid metabolism	Chronic ischaemic heart disease	487	3.71e-19	1.56 (1.41, 1.72)	0
K35	K65	Acute appendicitis	Peritonitis	483	0	102.11 (89.41, 116.59)	0
M50	M51	Cervical disc disorders	Other intervertebral disc disorders	476	1.09e-107	3.06 (2.76, 3.37)	0
N72	N83	Inflammatory disease of cervix uteri	Noninflammatory disorders of ovary, fallopian tube and broad ligament	472	7.13e-282	7.92 (7.07, 8.86)	0
E14	I10	Unspecified diabetes mellitus	Essential (primary) hypertension	471	6.13e-19	1.65 (1.47, 1.84)	1
I11	I50	Hypertensive heart disease	Heart failure	470	0	15.51 (13.69, 17.58)	0
K76	K81	Other diseases of liver	Cholecystitis	467	1e-77	2.62 (2.37, 2.9)	0
N73	N76	Other female pelvic inflammatory diseases	Other inflammation of vagina and vulva	467	0	19.44 (17.11, 22.06)	0
I10	I21	Essential (primary) hypertension	Acute myocardial infarction	464	7.41e-49	2.48 (2.2, 2.8)	1
E87	I63	Other disorders of fluid, electrolyte and acid-base balance	Cerebral infarction	460	5.59e-40	1.99 (1.79, 2.2)	0
K29	K52	Gastritis and duodenitis	Other noninfective gastroenteritis and colitis	460	4.49e-122	3.48 (3.13, 3.86)	0
E78	M50	Disorders of lipoprotein metabolism and other lipidaemias	Cervical disc disorders	458	2.62e-33	1.85 (1.67, 2.05)	1
I21	I50	Acute myocardial infarction	Heart failure	458	0	13.75 (12.14, 15.56)	0
K29	K63	Gastritis and duodenitis	Other diseases of intestine	457	6.64e-256	7.6 (6.76, 8.53)	0
D25	N70	Leiomyoma of uterus	Salpingitis and oophoritis	452	0	15.2 (13.27, 17.41)	0
E78	G99	Disorders of lipoprotein metabolism and other lipidaemias	Other disorders of nervous system in diseases classified elsewhere	444	4.91e-65	2.48 (2.23, 2.75)	1
K76	N08	Other diseases of liver	Glomerular disorders in diseases classified elsewhere	441	9.4e-127	3.83 (3.43, 4.27)	0
E72	M47	Other disorders of amino-acid metabolism	Spondylosis	439	1.88e-78	2.67 (2.41, 2.96)	0
I49	K76	Other cardiac arrhythmias	Other diseases of liver	435	2.11e-11	1.41 (1.27, 1.56)	0
I67	M47	Other cerebrovascular diseases	Spondylosis	432	1.33e-75	2.64 (2.38, 2.93)	0
K76	N20	Other diseases of liver	Calculus of kidney and ureter	428	8.05e-11	1.41 (1.27, 1.56)	0
E87	I25	Other disorders of fluid, electrolyte and acid-base balance	Chronic ischaemic heart disease	425	1.56e-14	1.5 (1.35, 1.66)	0
K29	K82	Gastritis and duodenitis	Other diseases of gallbladder	425	1.41e-75	2.7 (2.42, 2.99)	0
J18	K76	Pneumonia, organism unspecified	Other diseases of liver	414	3.32e-12	1.44 (1.3, 1.6)	0
E11	N28	Type 2 diabetes mellitus	Other disorders of kidney and ureter, not elsewhere classified	413	7.13e-28	1.83 (1.64, 2.04)	0
E78	J06	Disorders of lipoprotein metabolism and other lipidaemias	Acute upper respiratory infections of multiple and unspecified sites	413	3.88e-17	1.56 (1.4, 1.73)	1
I47	I49	Paroxysmal tachycardia	Other cardiac arrhythmias	413	0	43.6 (37.96, 50.06)	0
N72	N76	Inflammatory disease of cervix uteri	Other inflammation of vagina and vulva	411	0	11.98 (10.54, 13.6)	0
H36	I10	Retinal disorders in diseases classified elsewhere	Essential (primary) hypertension	407	1.29e-19	1.75 (1.55, 1.97)	1
D25	D50	Leiomyoma of uterus	Iron deficiency anaemia	403	1.09e-177	5.89 (5.21, 6.64)	0
E72	G45	Other disorders of amino-acid metabolism	Transient cerebral ischaemic attacks and related syndromes	396	1.4e-234	6.42 (5.73, 7.16)	0
E78	N28	Disorders of lipoprotein metabolism and other lipidaemias	Other disorders of kidney and ureter, not elsewhere classified	394	1.46e-35	2.02 (1.8, 2.25)	1
D25	N84	Leiomyoma of uterus	Polyp of female genital tract	391	4.46e-203	7.02 (6.19, 7.96)	0
E87	K29	Other disorders of fluid, electrolyte and acid-base balance	Gastritis and duodenitis	391	4.08e-16	1.55 (1.39, 1.72)	0
I21	I51	Acute myocardial infarction	Complications and ill-defined descriptions of heart disease	389	0	67.32 (58.53, 77.36)	0
I79	N08	Disorders of arteries, arterioles and capillaries in diseases classified elsewhere	Glomerular disorders in diseases classified elsewhere	389	0	29.41 (25.91, 33.32)	0
I49	K29	Other cardiac arrhythmias	Gastritis and duodenitis	387	2.68e-07	1.32 (1.18, 1.46)	0
E78	K82	Disorders of lipoprotein metabolism and other lipidaemias	Other diseases of gallbladder	371	1.03e-29	1.9 (1.7, 2.13)	1
E79	K76	Disorders of purine and pyrimidine metabolism	Other diseases of liver	368	4.2e-118	4.19 (3.71, 4.73)	0
J31	J32	Chronic rhinitis, nasopharyngitis and pharyngitis	Chronic sinusitis	365	0	24.86 (21.94, 28.12)	0
E72	H81	Other disorders of amino-acid metabolism	Disorders of vestibular function	362	1.38e-141	4.35 (3.88, 4.87)	0
E72	I65	Other disorders of amino-acid metabolism	Occlusion and stenosis of precerebral arteries, not resulting in cerebral infarction	362	6.19e-218	6.64 (5.89, 7.45)	0
K80	K85	Cholelithiasis	Acute pancreatitis	362	2.66e-228	7.64 (6.75, 8.64)	0
I67	K76	Other cerebrovascular diseases	Other diseases of liver	360	3.3e-11	1.45 (1.3, 1.62)	0
K29	N40	Gastritis and duodenitis	Hyperplasia of prostate	359	6.98e-36	2.11 (1.88, 2.36)	0
H81	I70	Disorders of vestibular function	Atherosclerosis	356	7.87e-72	2.83 (2.53, 3.17)	0
I50	I65	Heart failure	Occlusion and stenosis of precerebral arteries, not resulting in cerebral infarction	356	4e-60	2.62 (2.33, 2.93)	0
D25	N80	Leiomyoma of uterus	Endometriosis	355	1.74e-201	8.43 (7.34, 9.66)	0
N70	N72	Salpingitis and oophoritis	Inflammatory disease of cervix uteri	355	8.97e-303	14.59 (12.66, 16.78)	0
E11	K82	Type 2 diabetes mellitus	Other diseases of gallbladder	351	2.63e-17	1.64 (1.46, 1.84)	0
E87	I50	Other disorders of fluid, electrolyte and acid-base balance	Heart failure	350	1.63e-44	2.25 (2.01, 2.52)	0
J06	K76	Acute upper respiratory infections of multiple and unspecified sites	Other diseases of liver	350	5.37e-12	1.48 (1.32, 1.65)	0
G47	I10	Sleep disorders	Essential (primary) hypertension	349	1.5e-33	2.28 (1.99, 2.6)	1
E72	I50	Other disorders of amino-acid metabolism	Heart failure	348	3.56e-31	1.96 (1.75, 2.19)	0
N72	N93	Inflammatory disease of cervix uteri	Other abnormal uterine and vaginal bleeding	343	1.24e-167	5.99 (5.27, 6.8)	0
I65	M47	Occlusion and stenosis of precerebral arteries, not resulting in cerebral infarction	Spondylosis	337	5.87e-57	2.59 (2.3, 2.91)	0
I67	K29	Other cerebrovascular diseases	Gastritis and duodenitis	336	2.72e-09	1.41 (1.26, 1.58)	0
E72	I67	Other disorders of amino-acid metabolism	Other cerebrovascular diseases	335	6.74e-169	5.39 (4.78, 6.06)	0
J06	K29	Acute upper respiratory infections of multiple and unspecified sites	Gastritis and duodenitis	333	7.96e-09	1.4 (1.24, 1.56)	0
H36	N08	Retinal disorders in diseases classified elsewhere	Glomerular disorders in diseases classified elsewhere	328	0	38.58 (33.56, 44.25)	0
K76	K85	Other diseases of liver	Acute pancreatitis	328	4.24e-109	4.25 (3.74, 4.82)	0
N20	N28	Calculus of kidney and ureter	Other disorders of kidney and ureter, not elsewhere classified	326	2.22e-213	7.1 (6.26, 8.01)	0
G63	I70	Polyneuropathy in diseases classified elsewhere	Atherosclerosis	324	2.8e-105	3.86 (3.41, 4.35)	0
E78	H36	Disorders of lipoprotein metabolism and other lipidaemias	Retinal disorders in diseases classified elsewhere	323	2.89e-83	3.57 (3.13, 4.05)	1
I20	I70	Angina pectoris	Atherosclerosis	322	1.11e-53	2.56 (2.27, 2.88)	0
I63	M50	Cerebral infarction	Cervical disc disorders	320	9.02e-13	1.55 (1.37, 1.74)	0
G99	I63	Other disorders of nervous system in diseases classified elsewhere	Cerebral infarction	316	2.6e-31	2.07 (1.83, 2.34)	0
N72	N80	Inflammatory disease of cervix uteri	Endometriosis	311	7.6e-220	10.11 (8.75, 11.65)	0
D64	N93	Other anaemias	Other abnormal uterine and vaginal bleeding	310	7.55e-166	6.45 (5.65, 7.35)	0
I70	N40	Atherosclerosis	Hyperplasia of prostate	309	3.02e-70	3.16 (2.78, 3.58)	0
H36	I79	Retinal disorders in diseases classified elsewhere	Disorders of arteries, arterioles and capillaries in diseases classified elsewhere	306	0	32.11 (27.86, 36.93)	0
K29	N28	Gastritis and duodenitis	Other disorders of kidney and ureter, not elsewhere classified	306	3e-26	1.93 (1.71, 2.18)	0
I20	I49	Angina pectoris	Other cardiac arrhythmias	302	7.14e-85	3.39 (2.99, 3.83)	0
G45	I70	Transient cerebral ischaemic attacks and related syndromes	Atherosclerosis	300	2.13e-69	3.04 (2.69, 3.44)	0
K31	K76	Other diseases of stomach and duodenum	Other diseases of liver	300	1.23e-50	2.61 (2.3, 2.96)	0
N73	N83	Other female pelvic inflammatory diseases	Noninflammatory disorders of ovary, fallopian tube and broad ligament	299	8.49e-126	5.06 (4.43, 5.77)	0
I20	I51	Angina pectoris	Complications and ill-defined descriptions of heart disease	297	2.4e-248	9.64 (8.44, 10.99)	0
I49	I70	Other cardiac arrhythmias	Atherosclerosis	297	9.35e-49	2.51 (2.21, 2.83)	0
E78	I51	Disorders of lipoprotein metabolism and other lipidaemias	Complications and ill-defined descriptions of heart disease	295	1.75e-36	2.28 (2, 2.58)	1
D25	N93	Leiomyoma of uterus	Other abnormal uterine and vaginal bleeding	294	6.5e-68	3.21 (2.81, 3.66)	0
K22	K29	Other diseases of oesophagus	Gastritis and duodenitis	289	1.44e-225	28.7 (23.43, 35.33)	0
M51	M54	Other intervertebral disc disorders	Dorsalgia	287	2.65e-89	3.72 (3.27, 4.23)	0
J32	J33	Chronic sinusitis	Nasal polyp	286	0	278.66 (221.83, 352.77)	0
E03	I10	Other hypothyroidism	Essential (primary) hypertension	284	1.45e-13	1.7 (1.47, 1.95)	1
I61	I63	Intracerebral haemorrhage	Cerebral infarction	284	2.25e-57	2.99 (2.61, 3.42)	0
N70	N83	Salpingitis and oophoritis	Noninflammatory disorders of ovary, fallopian tube and broad ligament	282	0	21.59 (18.52, 25.1)	0
I42	I50	Cardiomyopathy	Heart failure	281	4.83e-286	38.99 (32.02, 47.62)	0
N28	N40	Other disorders of kidney and ureter, not elsewhere classified	Hyperplasia of prostate	281	2.16e-175	7.13 (6.21, 8.15)	0
I84	K61	Haemorrhoids	Abscess of anal and rectal regions	280	9.94e-133	5.32 (4.64, 6.07)	0
K29	K92	Gastritis and duodenitis	Other diseases of digestive system	276	2.37e-109	4.83 (4.19, 5.54)	0
I10	N18	Essential (primary) hypertension	Chronic kidney disease	275	1.19e-31	2.48 (2.13, 2.88)	1
I48	I50	Atrial fibrillation and flutter	Heart failure	275	7.71e-240	16.79 (14.2, 19.84)	0
K80	K82	Cholelithiasis	Other diseases of gallbladder	275	4.17e-38	2.3 (2.02, 2.61)	0
N72	N84	Inflammatory disease of cervix uteri	Polyp of female genital tract	275	5.07e-144	6.3 (5.46, 7.24)	0
G45	I65	Transient cerebral ischaemic attacks and related syndromes	Occlusion and stenosis of precerebral arteries, not resulting in cerebral infarction	273	1.02e-137	5.34 (4.67, 6.08)	0
K52	K76	Other noninfective gastroenteritis and colitis	Other diseases of liver	272	1.86e-18	1.77 (1.56, 2.01)	0
K21	K76	Gastro-oesophageal reflux disease	Other diseases of liver	268	7.37e-44	2.58 (2.25, 2.94)	0
N20	N39	Calculus of kidney and ureter	Other disorders of urinary system	267	5.17e-224	9.27 (8.07, 10.61)	0
E78	I11	Disorders of lipoprotein metabolism and other lipidaemias	Hypertensive heart disease	266	3.78e-62	3.29 (2.86, 3.78)	1
H36	K76	Retinal disorders in diseases classified elsewhere	Other diseases of liver	266	1.83e-59	3.14 (2.73, 3.59)	0
I50	J44	Heart failure	Other chronic obstructive pulmonary disease	264	3.26e-57	2.99 (2.61, 3.42)	0
H35	I10	Other retinal disorders	Essential (primary) hypertension	262	8.32e-22	2.11 (1.81, 2.46)	1
D25	N85	Leiomyoma of uterus	Other noninflammatory disorders of uterus, except cervix	261	1.4e-125	6.41 (5.5, 7.45)	0
D64	N83	Other anaemias	Noninflammatory disorders of ovary, fallopian tube and broad ligament	259	3.1e-90	4.22 (3.67, 4.84)	0
K60	K62	Fissure and fistula of anal and rectal regions	Other diseases of anus and rectum	257	2.07e-287	13.43 (11.65, 15.43)	0
G99	M51	Other disorders of nervous system in diseases classified elsewhere	Other intervertebral disc disorders	256	1.23e-25	2.01 (1.76, 2.29)	0
E11	E79	Type 2 diabetes mellitus	Disorders of purine and pyrimidine metabolism	255	4.72e-22	1.98 (1.72, 2.27)	0
G99	H81	Other disorders of nervous system in diseases classified elsewhere	Disorders of vestibular function	254	4.28e-90	3.93 (3.43, 4.49)	0
I50	J98	Heart failure	Other respiratory disorders	254	2.03e-29	2.14 (1.87, 2.44)	0
M47	M50	Spondylosis	Cervical disc disorders	254	3.74e-09	1.47 (1.29, 1.68)	0
E14	E78	Unspecified diabetes mellitus	Disorders of lipoprotein metabolism and other lipidaemias	253	1.15e-23	2.01 (1.75, 2.29)	1
I67	I70	Other cerebrovascular diseases	Atherosclerosis	253	2.01e-44	2.59 (2.26, 2.96)	0
E77	E87	Disorders of glycoprotein metabolism	Other disorders of fluid, electrolyte and acid-base balance	251	0	18.53 (15.94, 21.46)	0
K20	K29	Oesophagitis	Gastritis and duodenitis	251	1.29e-188	37.65 (29.67, 48.23)	0
N72	N85	Inflammatory disease of cervix uteri	Other noninflammatory disorders of uterus, except cervix	251	2.86e-168	9.01 (7.7, 10.51)	0
I10	I47	Essential (primary) hypertension	Paroxysmal tachycardia	250	5.8e-13	1.73 (1.49, 2.01)	1
I11	I63	Hypertensive heart disease	Cerebral infarction	249	2.67e-63	3.51 (3.03, 4.06)	0
D64	N73	Other anaemias	Other female pelvic inflammatory diseases	244	9.12e-29	2.22 (1.93, 2.55)	0
H81	M50	Disorders of vestibular function	Cervical disc disorders	243	2.14e-50	2.77 (2.42, 3.17)	0
A49	K29	Bacterial infection of unspecified site	Gastritis and duodenitis	242	7.22e-147	8.49 (7.21, 9.98)	0
E78	M48	Disorders of lipoprotein metabolism and other lipidaemias	Other spondylopathies	242	3.52e-14	1.69 (1.47, 1.94)	1
I10	M10	Essential (primary) hypertension	Gout	242	8.59e-25	2.36 (2, 2.78)	1
E03	E78	Other hypothyroidism	Disorders of lipoprotein metabolism and other lipidaemias	241	2.02e-67	3.69 (3.18, 4.27)	1
D50	K29	Iron deficiency anaemia	Gastritis and duodenitis	240	1.22e-27	2.18 (1.89, 2.5)	0
D50	N72	Iron deficiency anaemia	Inflammatory disease of cervix uteri	237	8.81e-81	4.18 (3.61, 4.83)	0
K80	K83	Cholelithiasis	Other diseases of biliary tract	234	6.03e-213	17.08 (14.28, 20.42)	0
I63	J32	Cerebral infarction	Chronic sinusitis	233	5.56e-17	1.82 (1.58, 2.09)	0
D18	K76	Haemangioma and lymphangioma, any site	Other diseases of liver	232	4.45e-52	3.07 (2.65, 3.55)	0
D64	E87	Other anaemias	Other disorders of fluid, electrolyte and acid-base balance	232	5.22e-72	3.59 (3.12, 4.12)	0
E87	J18	Other disorders of fluid, electrolyte and acid-base balance	Pneumonia, organism unspecified	231	3.33e-58	3.08 (2.67, 3.52)	0
E11	I51	Type 2 diabetes mellitus	Complications and ill-defined descriptions of heart disease	230	8.17e-08	1.47 (1.27, 1.69)	0
K74	K76	Fibrosis and cirrhosis of liver	Other diseases of liver	228	1.89e-28	2.25 (1.94, 2.59)	0
B18	K76	Chronic viral hepatitis	Other diseases of liver	226	5.24e-14	1.72 (1.49, 1.97)	0
D50	N93	Iron deficiency anaemia	Other abnormal uterine and vaginal bleeding	223	8.24e-182	9.91 (8.47, 11.55)	0
G93	I10	Other disorders of brain	Essential (primary) hypertension	222	3.69e-16	1.97 (1.67, 2.32)	1
K81	K82	Cholecystitis	Other diseases of gallbladder	222	3.96e-147	6.59 (5.7, 7.59)	0
E78	K31	Disorders of lipoprotein metabolism and other lipidaemias	Other diseases of stomach and duodenum	221	1.74e-09	1.55 (1.34, 1.78)	1
D25	N76	Leiomyoma of uterus	Other inflammation of vagina and vulva	220	1.21e-49	3.13 (2.69, 3.64)	0
J43	J44	Emphysema	Other chronic obstructive pulmonary disease	220	4.6e-301	20.12 (17.14, 23.54)	0
J31	J38	Chronic rhinitis, nasopharyngitis and pharyngitis	Diseases of vocal cords and larynx, not elsewhere classified	217	0	36.18 (30.71, 42.48)	0
I63	I69	Cerebral infarction	Sequelae of cerebrovascular disease	215	1.75e-21	2.07 (1.78, 2.4)	0
E11	H26	Type 2 diabetes mellitus	Other cataract	214	4.39e-34	2.62 (2.24, 3.05)	0
I48	I49	Atrial fibrillation and flutter	Other cardiac arrhythmias	214	3.9e-282	23.13 (19.46, 27.43)	0
K80	N28	Cholelithiasis	Other disorders of kidney and ureter, not elsewhere classified	214	1.13e-18	1.9 (1.64, 2.18)	0
E87	I49	Other disorders of fluid, electrolyte and acid-base balance	Other cardiac arrhythmias	212	3.74e-40	2.62 (2.26, 3.01)	0
E79	I63	Disorders of purine and pyrimidine metabolism	Cerebral infarction	210	1.4e-24	2.2 (1.89, 2.56)	0
K63	K76	Other diseases of intestine	Other diseases of liver	210	3.48e-28	2.32 (1.99, 2.69)	0
M47	N40	Spondylosis	Hyperplasia of prostate	210	6.35e-14	1.76 (1.52, 2.03)	0
N20	N40	Calculus of kidney and ureter	Hyperplasia of prostate	210	6.88e-56	3.3 (2.84, 3.81)	0
E11	I21	Type 2 diabetes mellitus	Acute myocardial infarction	209	1.33e-13	1.78 (1.52, 2.07)	0
B18	K74	Chronic viral hepatitis	Fibrosis and cirrhosis of liver	207	1.11e-279	17.3 (14.76, 20.19)	0
E78	G44	Disorders of lipoprotein metabolism and other lipidaemias	Other headache syndromes	203	1.02e-28	2.37 (2.03, 2.76)	1
E78	K21	Disorders of lipoprotein metabolism and other lipidaemias	Gastro-oesophageal reflux disease	203	1.03e-10	1.63 (1.4, 1.89)	1
I10	I12	Essential (primary) hypertension	Hypertensive renal disease	202	2.47e-68	9.46 (7.38, 12.22)	1
K26	K76	Duodenal ulcer	Other diseases of liver	202	7.47e-20	2.02 (1.73, 2.35)	0
B18	K29	Chronic viral hepatitis	Gastritis and duodenitis	200	5.83e-10	1.59 (1.37, 1.84)	0
I65	I67	Occlusion and stenosis of precerebral arteries, not resulting in cerebral infarction	Other cerebrovascular diseases	200	5.58e-69	3.83 (3.29, 4.44)	0
N70	N73	Salpingitis and oophoritis	Other female pelvic inflammatory diseases	200	1.84e-122	7.38 (6.24, 8.68)	0
H81	I65	Disorders of vestibular function	Occlusion and stenosis of precerebral arteries, not resulting in cerebral infarction	199	2.13e-42	2.82 (2.42, 3.26)	0
E79	I25	Disorders of purine and pyrimidine metabolism	Chronic ischaemic heart disease	197	1.97e-13	1.78 (1.52, 2.07)	0
I25	I48	Chronic ischaemic heart disease	Atrial fibrillation and flutter	197	5.93e-72	5 (4.19, 5.96)	0
I65	I70	Occlusion and stenosis of precerebral arteries, not resulting in cerebral infarction	Atherosclerosis	197	6.49e-22	2.08 (1.78, 2.41)	0
D64	N80	Other anaemias	Endometriosis	194	1.1e-103	6.24 (5.28, 7.33)	0
I63	M48	Cerebral infarction	Other spondylopathies	193	3.36e-09	1.59 (1.36, 1.85)	0
E78	K85	Disorders of lipoprotein metabolism and other lipidaemias	Acute pancreatitis	192	1.98e-16	1.92 (1.64, 2.24)	1
I25	I47	Chronic ischaemic heart disease	Paroxysmal tachycardia	192	2.62e-49	3.46 (2.92, 4.07)	0
N13	N39	Obstructive and reflux uropathyC	Other disorders of urinary system	192	1.3e-228	13.79 (11.73, 16.13)	0
D18	K29	Haemangioma and lymphangioma, any site	Gastritis and duodenitis	191	2.57e-29	2.43 (2.08, 2.84)	0
K21	K31	Gastro-oesophageal reflux disease	Other diseases of stomach and duodenum	191	1.29e-259	16.8 (14.27, 19.68)	0
E72	I49	Other disorders of amino-acid metabolism	Other cardiac arrhythmias	190	6.29e-24	2.16 (1.85, 2.5)	0
K74	K92	Fibrosis and cirrhosis of liver	Other diseases of digestive system	189	0	28.21 (23.77, 33.32)	0
E04	K76	Other nontoxic goitre	Other diseases of liver	188	1.18e-34	2.71 (2.3, 3.16)	0
E14	K76	Unspecified diabetes mellitus	Other diseases of liver	188	1.32e-09	1.61 (1.37, 1.87)	0
I11	K76	Hypertensive heart disease	Other diseases of liver	188	5.13e-27	2.4 (2.04, 2.81)	0
E72	E87	Other disorders of amino-acid metabolism	Other disorders of fluid, electrolyte and acid-base balance	187	2.84e-33	2.53 (2.17, 2.94)	0
I47	I50	Paroxysmal tachycardia	Heart failure	186	7.38e-101	6.17 (5.21, 7.28)	0
E14	G63	Unspecified diabetes mellitus	Polyneuropathy in diseases classified elsewhere	185	3.99e-143	8.02 (6.81, 9.38)	0
E78	G47	Disorders of lipoprotein metabolism and other lipidaemias	Sleep disorders	184	1.67e-26	2.41 (2.04, 2.82)	1
I45	I49	Other conduction disorders	Other cardiac arrhythmias	184	1.09e-235	20.02 (16.71, 23.92)	0
I70	N28	Atherosclerosis	Other disorders of kidney and ureter, not elsewhere classified	183	4.8e-30	2.46 (2.1, 2.87)	0
E11	H52	Type 2 diabetes mellitus	Disorders of refraction and accommodation	182	1.24e-40	3.19 (2.69, 3.78)	0
G45	M50	Transient cerebral ischaemic attacks and related syndromes	Cervical disc disorders	182	1.2e-42	2.92 (2.5, 3.4)	0
I10	I48	Essential (primary) hypertension	Atrial fibrillation and flutter	182	1.21e-06	1.56 (1.3, 1.86)	1
A98	N08	Other viral haemorrhagic fevers, not elsewhere classified	Glomerular disorders in diseases classified elsewhere	181	3.39e-23	21339.4 (4788.17, 375533.77)	0
J18	J94	Pneumonia, organism unspecified	Other pleural conditions	181	1.6e-110	6.12 (5.2, 7.15)	0
D64	N70	Other anaemias	Salpingitis and oophoritis	180	3.45e-98	6.23 (5.25, 7.35)	0
G63	N40	Polyneuropathy in diseases classified elsewhere	Hyperplasia of prostate	179	9.25e-45	3.21 (2.72, 3.75)	0
I10	I66	Essential (primary) hypertension	Occlusion and stenosis of cerebral arteries, not resulting in cerebral infarction	179	3.31e-42	4.78 (3.82, 6)	1
E87	J98	Other disorders of fluid, electrolyte and acid-base balance	Other respiratory disorders	176	3.51e-54	3.45 (2.94, 4.02)	0
K25	K76	Gastric ulcer	Other diseases of liver	176	3.19e-15	1.9 (1.62, 2.23)	0
I24	I25	Other acute ischaemic heart diseases	Chronic ischaemic heart disease	175	8.91e-113	13.66 (10.9, 17.16)	0
N13	N28	Obstructive and reflux uropathyC	Other disorders of kidney and ureter, not elsewhere classified	174	3.9e-137	8.01 (6.78, 9.41)	0
E11	I11	Type 2 diabetes mellitus	Hypertensive heart disease	173	7.16e-09	1.63 (1.37, 1.92)	0
E87	I70	Other disorders of fluid, electrolyte and acid-base balance	Atherosclerosis	173	5.1e-11	1.69 (1.44, 1.97)	0
D64	N84	Other anaemias	Polyp of female genital tract	172	3.06e-61	4.14 (3.49, 4.88)	0
J43	K76	Emphysema	Other diseases of liver	172	1.31e-12	1.82 (1.54, 2.14)	0
N73	N93	Other female pelvic inflammatory diseases	Other abnormal uterine and vaginal bleeding	172	2.9e-37	2.98 (2.52, 3.5)	0
D64	N18	Other anaemias	Chronic kidney disease	171	1.38e-220	19.49 (16.18, 23.36)	0
I27	I50	Other pulmonary heart diseases	Heart failure	171	6.9e-166	26.2 (20.77, 33.12)	0
N73	N80	Other female pelvic inflammatory diseases	Endometriosis	171	1.65e-75	5.11 (4.28, 6.06)	0
G45	G99	Transient cerebral ischaemic attacks and related syndromes	Other disorders of nervous system in diseases classified elsewhere	170	8.34e-56	3.61 (3.06, 4.22)	0
I70	M50	Atherosclerosis	Cervical disc disorders	169	5.18e-17	1.99 (1.69, 2.33)	0
I63	I66	Cerebral infarction	Occlusion and stenosis of cerebral arteries, not resulting in cerebral infarction	167	7.38e-113	14.04 (11.17, 17.67)	0
J94	J98	Other pleural conditions	Other respiratory disorders	167	1e-135	8.19 (6.92, 9.65)	0
E78	G51	Disorders of lipoprotein metabolism and other lipidaemias	Facial nerve disorders	166	7.69e-15	1.93 (1.63, 2.28)	1
E78	G54	Disorders of lipoprotein metabolism and other lipidaemias	Nerve root and plexus disorders	165	2.45e-08	1.59 (1.35, 1.87)	1
K76	K92	Other diseases of liver	Other diseases of digestive system	165	1.02e-19	2.18 (1.83, 2.57)	0
I67	M50	Other cerebrovascular diseases	Cervical disc disorders	164	1.04e-35	2.79 (2.36, 3.27)	0
G54	M51	Nerve root and plexus disorders	Other intervertebral disc disorders	163	2.68e-26	2.44 (2.06, 2.87)	0
E03	E11	Other hypothyroidism	Type 2 diabetes mellitus	162	1.75e-19	2.21 (1.86, 2.62)	0
M51	M89	Other intervertebral disc disorders	Other disorders of bone	162	3.43e-69	4.8 (4.02, 5.71)	0
E03	K76	Other hypothyroidism	Other diseases of liver	161	2.78e-29	2.67 (2.24, 3.16)	0
I49	I65	Other cardiac arrhythmias	Occlusion and stenosis of precerebral arteries, not resulting in cerebral infarction	161	4.79e-26	2.41 (2.04, 2.83)	0
I20	I65	Angina pectoris	Occlusion and stenosis of precerebral arteries, not resulting in cerebral infarction	160	1.47e-21	2.23 (1.88, 2.62)	0
H34	I10	Retinal vascular occlusions	Essential (primary) hypertension	159	1.08e-27	3.3 (2.66, 4.08)	1
I70	N08	Atherosclerosis	Glomerular disorders in diseases classified elsewhere	159	2.26e-36	2.93 (2.47, 3.46)	0
E72	E79	Other disorders of amino-acid metabolism	Disorders of purine and pyrimidine metabolism	158	8.33e-81	5.24 (4.4, 6.2)	0
E87	J06	Other disorders of fluid, electrolyte and acid-base balance	Acute upper respiratory infections of multiple and unspecified sites	158	4.61e-26	2.4 (2.03, 2.82)	0
F41	I10	Other anxiety disorders	Essential (primary) hypertension	158	1.23e-06	1.58 (1.31, 1.9)	1
G31	I63	Other degenerative diseases of nervous system, not elsewhere classified	Cerebral infarction	158	6.34e-89	10.58 (8.4, 13.33)	0
K52	K63	Other noninfective gastroenteritis and colitis	Other diseases of intestine	158	1.3e-178	12.36 (10.36, 14.65)	0
M48	M50	Other spondylopathies	Cervical disc disorders	158	1.06e-85	5.33 (4.5, 6.29)	0
D64	E77	Other anaemias	Disorders of glycoprotein metabolism	157	1.71e-165	12.94 (10.75, 15.49)	0
E11	M81	Type 2 diabetes mellitus	Osteoporosis without pathological fracture	156	1.57e-26	2.71 (2.25, 3.24)	0
N80	N83	Endometriosis	Noninflammatory disorders of ovary, fallopian tube and broad ligament	156	1.42e-110	7.92 (6.59, 9.46)	0
G45	I67	Transient cerebral ischaemic attacks and related syndromes	Other cerebrovascular diseases	155	2.56e-22	2.26 (1.91, 2.66)	0
I27	J44	Other pulmonary heart diseases	Other chronic obstructive pulmonary disease	155	0	104.66 (82.55, 132.74)	0
E04	E78	Other nontoxic goitre	Disorders of lipoprotein metabolism and other lipidaemias	153	4.03e-10	1.74 (1.46, 2.06)	1
I79	N40	Disorders of arteries, arterioles and capillaries in diseases classified elsewhere	Hyperplasia of prostate	152	4.26e-55	4.13 (3.45, 4.9)	0
N83	N93	Noninflammatory disorders of ovary, fallopian tube and broad ligament	Other abnormal uterine and vaginal bleeding	152	3.29e-61	4.43 (3.7, 5.26)	0
J33	J34	Nasal polyp	Other disorders of nose and nasal sinuses	151	0	78.53 (63.3, 97.17)	0
C22	K74	Malignant neoplasm of liver and intrahepatic bile ducts	Fibrosis and cirrhosis of liver	150	0	107.96 (85.86, 135.62)	0
E79	I50	Disorders of purine and pyrimidine metabolism	Heart failure	150	1.35e-22	2.37 (1.98, 2.81)	0
G47	K76	Sleep disorders	Other diseases of liver	150	1.7e-16	2.09 (1.75, 2.48)	0
K65	K80	Peritonitis	Cholelithiasis	150	8.76e-39	3.18 (2.66, 3.78)	0
E72	I20	Other disorders of amino-acid metabolism	Angina pectoris	149	5.43e-08	1.59 (1.34, 1.87)	0
K29	K74	Gastritis and duodenitis	Fibrosis and cirrhosis of liver	148	7.33e-07	1.54 (1.29, 1.82)	0
D64	N85	Other anaemias	Other noninflammatory disorders of uterus, except cervix	147	1.1e-67	5.17 (4.29, 6.19)	0
G44	I63	Other headache syndromes	Cerebral infarction	146	1.17e-16	2.12 (1.77, 2.53)	0
G44	M47	Other headache syndromes	Spondylosis	146	1.73e-25	2.54 (2.12, 3.01)	0
E04	E11	Other nontoxic goitre	Type 2 diabetes mellitus	145	7.38e-08	1.63 (1.36, 1.94)	0
I44	I49	Atrioventricular and left bundle-branch block	Other cardiac arrhythmias	145	5.4e-200	27.21 (21.92, 33.68)	0
K21	K26	Gastro-oesophageal reflux disease	Duodenal ulcer	145	3.06e-180	14.2 (11.8, 16.97)	0
D73	K74	Diseases of spleen	Fibrosis and cirrhosis of liver	144	0	162.23 (126.18, 208.89)	0
E66	I10	Obesity	Essential (primary) hypertension	144	4.38e-45	5.97 (4.66, 7.66)	1
I70	K82	Atherosclerosis	Other diseases of gallbladder	144	1.44e-18	2.17 (1.81, 2.56)	0
E02	E78	Subclinical iodine-deficiency hypothyroidism	Disorders of lipoprotein metabolism and other lipidaemias	142	1.98e-62	5.68 (4.63, 6.95)	1
K29	K85	Gastritis and duodenitis	Acute pancreatitis	142	5.79e-08	1.62 (1.36, 1.93)	0
N03	N18	Chronic nephritic syndrome	Chronic kidney disease	142	0	83.86 (68.22, 102.56)	0
D25	N88	Leiomyoma of uterus	Other noninflammatory disorders of cervix uteri	141	8.43e-45	3.93 (3.23, 4.74)	0
D50	N83	Iron deficiency anaemia	Noninflammatory disorders of ovary, fallopian tube and broad ligament	141	2.74e-59	4.6 (3.82, 5.51)	0
E02	I10	Subclinical iodine-deficiency hypothyroidism	Essential (primary) hypertension	141	7.09e-12	2.06 (1.67, 2.53)	1
E72	M50	Other disorders of amino-acid metabolism	Cervical disc disorders	141	6.87e-22	2.34 (1.96, 2.78)	0
G31	I10	Other degenerative diseases of nervous system, not elsewhere classified	Essential (primary) hypertension	140	5.97e-16	2.59 (2.06, 3.25)	1
I65	N40	Occlusion and stenosis of precerebral arteries, not resulting in cerebral infarction	Hyperplasia of prostate	140	2.15e-21	2.39 (1.99, 2.85)	0
J44	J96	Other chronic obstructive pulmonary disease	Respiratory failure, not elsewhere classified	140	3.81e-267	42.94 (34.7, 52.89)	0
K26	K92	Duodenal ulcer	Other diseases of digestive system	139	1.91e-206	19.18 (15.82, 23.09)	0
N20	N23	Calculus of kidney and ureter	Unspecified renal colic	139	1.4e-176	110.35 (80.23, 153.99)	0
E11	H35	Type 2 diabetes mellitus	Other retinal disorders	138	3.21e-15	2.13 (1.76, 2.56)	0
H36	I70	Retinal disorders in diseases classified elsewhere	Atherosclerosis	137	2.15e-42	3.57 (2.96, 4.27)	0
I10	I42	Essential (primary) hypertension	Cardiomyopathy	136	3.56e-07	1.7 (1.38, 2.08)	1
I50	J43	Heart failure	Emphysema	136	2.99e-17	2.2 (1.83, 2.64)	0
I61	J98	Intracerebral haemorrhage	Other respiratory disorders	136	3.27e-93	6.67 (5.54, 7.97)	0
K82	N40	Other diseases of gallbladder	Hyperplasia of prostate	136	4.1e-46	3.76 (3.12, 4.5)	0
N13	N23	Obstructive and reflux uropathyC	Unspecified renal colic	135	1.17e-244	226.64 (165.81, 313.67)	0
E78	I47	Disorders of lipoprotein metabolism and other lipidaemias	Paroxysmal tachycardia	134	9.93e-14	2.02 (1.67, 2.42)	1
E78	M10	Disorders of lipoprotein metabolism and other lipidaemias	Gout	133	1.33e-22	2.61 (2.15, 3.16)	1
I51	I70	Complications and ill-defined descriptions of heart disease	Atherosclerosis	133	1.29e-27	2.74 (2.28, 3.28)	0
E79	I70	Disorders of purine and pyrimidine metabolism	Atherosclerosis	132	7e-36	3.25 (2.69, 3.89)	0
I24	I50	Other acute ischaemic heart diseases	Heart failure	132	1.85e-113	14.23 (11.29, 17.88)	0
I10	I24	Essential (primary) hypertension	Other acute ischaemic heart diseases	131	5.57e-17	2.64 (2.1, 3.31)	1
E87	K52	Other disorders of fluid, electrolyte and acid-base balance	Other noninfective gastroenteritis and colitis	130	2.36e-34	3.07 (2.55, 3.67)	0
J18	J43	Pneumonia, organism unspecified	Emphysema	130	4.24e-69	5.3 (4.38, 6.36)	0
D24	N62	Benign neoplasm of breast	Hypertrophy of breast	129	3.18e-204	27.61 (22.25, 34.07)	0
I25	I45	Chronic ischaemic heart disease	Other conduction disorders	129	9.85e-30	3.19 (2.6, 3.88)	0
E83	E87	Disorders of mineral metabolism	Other disorders of fluid, electrolyte and acid-base balance	128	3.68e-207	39.8 (31.42, 50.31)	0
E87	I65	Other disorders of fluid, electrolyte and acid-base balance	Occlusion and stenosis of precerebral arteries, not resulting in cerebral infarction	128	2.73e-19	2.3 (1.91, 2.75)	0
K29	K56	Gastritis and duodenitis	Paralytic ileus and intestinal obstruction without hernia	128	2.3e-13	2.01 (1.66, 2.41)	0
G63	N28	Polyneuropathy in diseases classified elsewhere	Other disorders of kidney and ureter, not elsewhere classified	127	1.28e-32	3.05 (2.53, 3.66)	0
E79	M47	Disorders of purine and pyrimidine metabolism	Spondylosis	126	5.57e-14	2.04 (1.68, 2.44)	0
I98	K74	Other disorders of circulatory system in diseases classified elsewhere	Fibrosis and cirrhosis of liver	125	1.91e-22	18009.97 (4018.76, 317432.52)	0
K60	K61	Fissure and fistula of anal and rectal regions	Abscess of anal and rectal regions	125	3.9e-78	6.21 (5.11, 7.49)	0
H26	H52	Other cataract	Disorders of refraction and accommodation	124	2.04e-275	41.01 (33.28, 50.18)	0
D50	K92	Iron deficiency anaemia	Other diseases of digestive system	123	2.85e-203	25.15 (20.36, 30.85)	0
I84	K63	Haemorrhoids	Other diseases of intestine	123	4.5e-30	2.99 (2.47, 3.6)	0
N73	N84	Other female pelvic inflammatory diseases	Polyp of female genital tract	123	8.98e-25	2.76 (2.27, 3.33)	0
A16	J98	Respiratory tuberculosis, not confirmed bacteriologically or histologically	Other respiratory disorders	122	9.69e-92	7.3 (5.99, 8.8)	0
E87	G45	Other disorders of fluid, electrolyte and acid-base balance	Transient cerebral ischaemic attacks and related syndromes	122	1.73e-08	1.69 (1.4, 2.02)	0
G47	I25	Sleep disorders	Chronic ischaemic heart disease	122	5.74e-07	1.64 (1.34, 1.98)	0
D18	K80	Haemangioma and lymphangioma, any site	Cholelithiasis	121	3.37e-13	2.01 (1.66, 2.42)	0
E87	J20	Other disorders of fluid, electrolyte and acid-base balance	Acute bronchitis	121	1.21e-08	1.7 (1.41, 2.04)	0
G99	I65	Other disorders of nervous system in diseases classified elsewhere	Occlusion and stenosis of precerebral arteries, not resulting in cerebral infarction	121	7.76e-38	3.45 (2.84, 4.15)	0
M51	M81	Other intervertebral disc disorders	Osteoporosis without pathological fracture	121	7.32e-34	3.38 (2.76, 4.1)	0
E11	N18	Type 2 diabetes mellitus	Chronic kidney disease	120	7.72e-10	1.86 (1.52, 2.26)	0
I11	I70	Hypertensive heart disease	Atherosclerosis	120	5.76e-38	3.6 (2.95, 4.36)	0
M17	M51	Gonarthrosis [arthrosis of knee]	Other intervertebral disc disorders	120	9.17e-24	2.71 (2.22, 3.27)	0
N70	N80	Salpingitis and oophoritis	Endometriosis	120	3.56e-128	12.96 (10.5, 15.88)	0
N83	N85	Noninflammatory disorders of ovary, fallopian tube and broad ligament	Other noninflammatory disorders of uterus, except cervix	120	2.02e-76	6.78 (5.52, 8.27)	0
H81	M48	Disorders of vestibular function	Other spondylopathies	119	1.26e-20	2.44 (2.01, 2.94)	0
K76	M10	Other diseases of liver	Gout	119	1.36e-18	2.46 (2, 2.99)	0
K81	K85	Cholecystitis	Acute pancreatitis	119	2.59e-83	6.7 (5.5, 8.09)	0
E06	K76	Thyroiditis	Other diseases of liver	118	4.84e-36	3.69 (2.99, 4.5)	0
E79	E87	Disorders of purine and pyrimidine metabolism	Other disorders of fluid, electrolyte and acid-base balance	118	6.35e-53	4.5 (3.69, 5.43)	0
K61	K62	Abscess of anal and rectal regions	Other diseases of anus and rectum	118	8.16e-82	6.79 (5.56, 8.23)	0
K82	N28	Other diseases of gallbladder	Other disorders of kidney and ureter, not elsewhere classified	118	1.19e-41	3.71 (3.05, 4.47)	0
B37	N77	Candidiasis	Vulvovaginal ulceration and inflammation in diseases classified elsewhere	117	9.05e-254	5893.7 (3636.12, 9908.42)	0
J18	J44	Pneumonia, organism unspecified	Other chronic obstructive pulmonary disease	117	9.12e-30	3.01 (2.48, 3.63)	0
N08	N40	Glomerular disorders in diseases classified elsewhere	Hyperplasia of prostate	117	1.91e-33	3.35 (2.74, 4.06)	0
E72	I11	Other disorders of amino-acid metabolism	Hypertensive heart disease	116	6.47e-57	4.95 (4.04, 6)	0
G40	I63	Epilepsy	Cerebral infarction	116	1.74e-23	2.85 (2.31, 3.49)	0
I45	I50	Other conduction disorders	Heart failure	116	1.05e-52	5.09 (4.12, 6.25)	0
I49	I51	Other cardiac arrhythmias	Complications and ill-defined descriptions of heart disease	116	1.01e-30	3.08 (2.53, 3.72)	0
E16	I10	Other disorders of pancreatic internal secretion	Essential (primary) hypertension	115	3.82e-19	3.16 (2.45, 4.06)	1
K29	K59	Gastritis and duodenitis	Other functional intestinal disorders	115	6.51e-58	6.18 (4.93, 7.7)	0
K31	K63	Other diseases of stomach and duodenum	Other diseases of intestine	115	3.45e-122	10.85 (8.85, 13.18)	0
D25	N71	Leiomyoma of uterus	Inflammatory disease of uterus, except cervix	114	5.01e-58	6.41 (5.1, 8.03)	0
E11	E66	Type 2 diabetes mellitus	Obesity	113	2.8e-63	8.65 (6.72, 11.1)	0
E87	I61	Other disorders of fluid, electrolyte and acid-base balance	Intracerebral haemorrhage	113	1.67e-44	4.03 (3.3, 4.88)	0
I25	I44	Chronic ischaemic heart disease	Atrioventricular and left bundle-branch block	113	1.51e-38	4.58 (3.63, 5.74)	0
E87	I67	Other disorders of fluid, electrolyte and acid-base balance	Other cerebrovascular diseases	112	5.16e-07	1.63 (1.34, 1.96)	0
K74	K80	Fibrosis and cirrhosis of liver	Cholelithiasis	112	2.62e-07	1.66 (1.36, 2.01)	0
E11	E55	Type 2 diabetes mellitus	Vitamin D deficiency	111	3.52e-68	37.56 (25.32, 57.32)	0
E66	E78	Obesity	Disorders of lipoprotein metabolism and other lipidaemias	110	7.26e-63	8.32 (6.48, 10.64)	1
F41	K29	Other anxiety disorders	Gastritis and duodenitis	110	1.06e-23	2.9 (2.34, 3.55)	0
G93	I61	Other disorders of brain	Intracerebral haemorrhage	110	2.63e-187	23.85 (19.19, 29.39)	0
J45	K76	Asthma	Other diseases of liver	110	1.9e-07	1.7 (1.38, 2.07)	0
N72	N81	Inflammatory disease of cervix uteri	Female genital prolapse	110	1.64e-92	11.75 (9.26, 14.84)	0
M13	M51	Other arthritis	Other intervertebral disc disorders	108	2.58e-43	4.46 (3.59, 5.5)	0
N83	N84	Noninflammatory disorders of ovary, fallopian tube and broad ligament	Polyp of female genital tract	108	3.41e-40	4.01 (3.25, 4.9)	0
E78	M89	Disorders of lipoprotein metabolism and other lipidaemias	Other disorders of bone	107	3.5e-08	1.78 (1.44, 2.18)	1
D70	K29	Agranulocytosis	Gastritis and duodenitis	106	3.75e-13	2.15 (1.74, 2.63)	0
E02	K76	Subclinical iodine-deficiency hypothyroidism	Other diseases of liver	106	7.35e-40	4.5 (3.58, 5.59)	0
I61	J69	Intracerebral haemorrhage	Pneumonitis due to solids and liquids	106	1.52e-251	147.15 (110.32, 196.59)	0
J18	J96	Pneumonia, organism unspecified	Respiratory failure, not elsewhere classified	106	1.64e-117	13.29 (10.62, 16.49)	0
M47	M75	Spondylosis	Shoulder lesions	106	9.24e-45	4.73 (3.79, 5.85)	0
N71	N72	Inflammatory disease of uterus, except cervix	Inflammatory disease of cervix uteri	106	1.04e-72	8.56 (6.75, 10.77)	0
D24	N60	Benign neoplasm of breast	Benign mammary dysplasia	104	1.04e-151	21.48 (17.02, 26.9)	0
G63	I65	Polyneuropathy in diseases classified elsewhere	Occlusion and stenosis of precerebral arteries, not resulting in cerebral infarction	104	1.5e-11	2 (1.62, 2.43)	0
I11	I51	Hypertensive heart disease	Complications and ill-defined descriptions of heart disease	104	1.25e-110	10.9 (8.79, 13.37)	0
I11	M47	Hypertensive heart disease	Spondylosis	104	1.48e-10	1.95 (1.58, 2.38)	0
N84	N93	Polyp of female genital tract	Other abnormal uterine and vaginal bleeding	104	4.83e-45	4.5 (3.63, 5.52)	0
D26	N72	Other benign neoplasms of uterus	Inflammatory disease of cervix uteri	103	8.7e-63	7.17 (5.67, 9)	0
E72	I69	Other disorders of amino-acid metabolism	Sequelae of cerebrovascular disease	103	2.64e-31	3.39 (2.75, 4.15)	0
E87	J94	Other disorders of fluid, electrolyte and acid-base balance	Other pleural conditions	103	9.64e-34	3.5 (2.84, 4.27)	0
I10	I71	Essential (primary) hypertension	Aortic aneurysm and dissection	103	3.82e-31	7.06 (5.1, 9.88)	1
I84	L30	Haemorrhoids	Other dermatitis	103	2.89e-71	7.57 (6.03, 9.41)	0
I10	J69	Essential (primary) hypertension	Pneumonitis due to solids and liquids	102	8.51e-25	4.44 (3.34, 5.9)	1
I79	N28	Disorders of arteries, arterioles and capillaries in diseases classified elsewhere	Other disorders of kidney and ureter, not elsewhere classified	102	4.58e-36	3.72 (3.01, 4.54)	0
J31	J35	Chronic rhinitis, nasopharyngitis and pharyngitis	Chronic diseases of tonsils and adenoids	102	3.68e-217	51.25 (39.98, 65.34)	0
E02	E11	Subclinical iodine-deficiency hypothyroidism	Type 2 diabetes mellitus	101	7.96e-26	3.43 (2.71, 4.29)	0
I70	M48	Atherosclerosis	Other spondylopathies	101	5.37e-11	1.99 (1.61, 2.43)	0
C34	J18	Malignant neoplasm of bronchus and lung	Pneumonia, organism unspecified	100	3.06e-85	8.8 (7.04, 10.9)	0
D69	K76	Purpura and other haemorrhagic conditions	Other diseases of liver	100	4.73e-12	2.12 (1.7, 2.61)	0
B16	K74	Acute hepatitis B	Fibrosis and cirrhosis of liver	99	3.43e-134	15.38 (12.31, 19.01)	0
D64	D70	Other anaemias	Agranulocytosis	99	6.12e-55	5.71 (4.56, 7.07)	0
E78	F45	Disorders of lipoprotein metabolism and other lipidaemias	Somatoform disorders	99	3.86e-21	2.9 (2.31, 3.6)	1
I50	J96	Heart failure	Respiratory failure, not elsewhere classified	99	3.54e-47	5.35 (4.24, 6.69)	0
N13	N40	Obstructive and reflux uropathyC	Hyperplasia of prostate	99	3.64e-31	3.56 (2.86, 4.37)	0
E14	N08	Unspecified diabetes mellitus	Glomerular disorders in diseases classified elsewhere	98	2.9e-65	6.31 (5.07, 7.75)	0
J42	J43	Unspecified chronic bronchitis	Emphysema	98	8.88e-117	13.03 (10.41, 16.15)	0
N39	N40	Other disorders of urinary system	Hyperplasia of prostate	98	1.04e-53	5.69 (4.55, 7.04)	0
N73	N85	Other female pelvic inflammatory diseases	Other noninflammatory disorders of uterus, except cervix	98	3.5e-24	3.07 (2.46, 3.8)	0
D25	N81	Leiomyoma of uterus	Female genital prolapse	97	2.06e-50	6.3 (4.93, 7.99)	0
D27	N72	Benign neoplasm of ovary	Inflammatory disease of cervix uteri	97	1.76e-53	6.36 (5.01, 8.02)	0
J43	J98	Emphysema	Other respiratory disorders	97	1.17e-53	5.35 (4.29, 6.58)	0
E78	I45	Disorders of lipoprotein metabolism and other lipidaemias	Other conduction disorders	96	1.33e-10	2.06 (1.64, 2.56)	1
E87	J96	Other disorders of fluid, electrolyte and acid-base balance	Respiratory failure, not elsewhere classified	96	8.56e-106	12.7 (10.06, 15.88)	0
G47	J34	Sleep disorders	Other disorders of nose and nasal sinuses	96	2.38e-108	11.75 (9.39, 14.53)	0
G63	K82	Polyneuropathy in diseases classified elsewhere	Other diseases of gallbladder	96	8.32e-18	2.49 (2.01, 3.05)	0
D25	D27	Leiomyoma of uterus	Benign neoplasm of ovary	95	1.3e-32	4.18 (3.29, 5.26)	0
E11	H43	Type 2 diabetes mellitus	Disorders of vitreous body	95	2.38e-12	2.26 (1.79, 2.83)	0
K25	K26	Gastric ulcer	Duodenal ulcer	95	6.41e-99	10.37 (8.29, 12.81)	0
K27	K29	Peptic ulcer, site unspecified	Gastritis and duodenitis	95	3.18e-37	4.58 (3.6, 5.76)	0
K76	M81	Other diseases of liver	Osteoporosis without pathological fracture	95	7.79e-09	1.91 (1.53, 2.37)	0
A16	J18	Respiratory tuberculosis, not confirmed bacteriologically or histologically	Pneumonia, organism unspecified	94	1.65e-32	3.64 (2.92, 4.47)	0
E87	N28	Other disorders of fluid, electrolyte and acid-base balance	Other disorders of kidney and ureter, not elsewhere classified	94	9.07e-10	1.92 (1.55, 2.36)	0
G47	I50	Sleep disorders	Heart failure	94	4.15e-13	2.23 (1.78, 2.75)	0
J31	J33	Chronic rhinitis, nasopharyngitis and pharyngitis	Nasal polyp	94	2.83e-178	31.51 (24.73, 39.79)	0
K66	K80	Other disorders of peritoneum	Cholelithiasis	94	1.01e-71	10.12 (7.83, 13)	0
E66	K76	Obesity	Other diseases of liver	93	2.35e-50	7.04 (5.43, 9.07)	0
E78	F41	Disorders of lipoprotein metabolism and other lipidaemias	Other anxiety disorders	93	2.47e-11	2.14 (1.7, 2.66)	1
E87	N08	Other disorders of fluid, electrolyte and acid-base balance	Glomerular disorders in diseases classified elsewhere	93	1.34e-18	2.59 (2.08, 3.18)	0
D50	K26	Iron deficiency anaemia	Duodenal ulcer	92	2.6e-101	11.68 (9.26, 14.55)	0
E06	E78	Thyroiditis	Disorders of lipoprotein metabolism and other lipidaemias	92	9.85e-13	2.26 (1.8, 2.81)	1
E87	J44	Other disorders of fluid, electrolyte and acid-base balance	Other chronic obstructive pulmonary disease	92	2.72e-17	2.51 (2.02, 3.09)	0
I44	I50	Atrioventricular and left bundle-branch block	Heart failure	92	7.89e-49	6.22 (4.85, 7.9)	0
J44	J47	Other chronic obstructive pulmonary disease	Bronchiectasis	92	6.04e-118	14.81 (11.72, 18.53)	0
A49	K76	Bacterial infection of unspecified site	Other diseases of liver	91	1.81e-12	2.24 (1.78, 2.79)	0
K25	K92	Gastric ulcer	Other diseases of digestive system	91	8.3e-114	13.27 (10.54, 16.5)	0
A59	N77	Trichomoniasis	Vulvovaginal ulceration and inflammation in diseases classified elsewhere	90	7.19e-183	5129.28 (2947.65, 9428.38)	0
I79	K82	Disorders of arteries, arterioles and capillaries in diseases classified elsewhere	Other diseases of gallbladder	90	1.09e-31	3.65 (2.92, 4.51)	0
K25	K31	Gastric ulcer	Other diseases of stomach and duodenum	90	1.25e-76	7.99 (6.37, 9.89)	0
D64	J98	Other anaemias	Other respiratory disorders	89	1.73e-09	1.95 (1.56, 2.4)	0
G55	M50	Nerve root and plexus compressions in diseases classified elsewhere	Cervical disc disorders	89	3.41e-31	3.63 (2.9, 4.48)	0
G93	I63	Other disorders of brain	Cerebral infarction	89	2.24e-09	2.01 (1.59, 2.51)	0
I65	M50	Occlusion and stenosis of precerebral arteries, not resulting in cerebral infarction	Cervical disc disorders	89	1.53e-08	1.87 (1.5, 2.31)	0
N40	N41	Hyperplasia of prostate	Inflammatory diseases of prostate	89	4.08e-71	8.45 (6.65, 10.63)	0
D50	N85	Iron deficiency anaemia	Other noninflammatory disorders of uterus, except cervix	88	1.41e-53	6.14 (4.85, 7.68)	0
D64	K92	Other anaemias	Other diseases of digestive system	88	3.22e-56	6.24 (4.94, 7.78)	0
E72	G99	Other disorders of amino-acid metabolism	Other disorders of nervous system in diseases classified elsewhere	88	1.04e-08	1.88 (1.5, 2.32)	0
I11	I65	Hypertensive heart disease	Occlusion and stenosis of precerebral arteries, not resulting in cerebral infarction	88	2.03e-42	4.76 (3.78, 5.91)	0
I42	I49	Cardiomyopathy	Other cardiac arrhythmias	88	3.98e-82	10.1 (7.93, 12.73)	0
K52	K62	Other noninfective gastroenteritis and colitis	Other diseases of anus and rectum	88	1.56e-31	3.66 (2.92, 4.53)	0
M50	M89	Cervical disc disorders	Other disorders of bone	88	7.86e-65	7.07 (5.61, 8.81)	0
N76	N84	Other inflammation of vagina and vulva	Polyp of female genital tract	88	2.97e-44	5.01 (3.97, 6.25)	0
J20	J31	Acute bronchitis	Chronic rhinitis, nasopharyngitis and pharyngitis	87	9.54e-15	2.36 (1.88, 2.91)	0
K76	N03	Other diseases of liver	Chronic nephritic syndrome	87	1.79e-09	2.01 (1.59, 2.51)	0
K76	N88	Other diseases of liver	Other noninflammatory disorders of cervix uteri	87	2.73e-19	2.94 (2.32, 3.67)	0
E05	H06	Thyrotoxicosis [hyperthyroidism]	Disorders of lacrimal system and orbit in diseases classified elsewhere	86	1.2e-23	24185.41 (5364.31, 426983.17)	0
E72	G44	Other disorders of amino-acid metabolism	Other headache syndromes	86	6.01e-35	4.1 (3.25, 5.1)	0
E77	J94	Disorders of glycoprotein metabolism	Other pleural conditions	86	7.25e-99	11.79 (9.31, 14.74)	0
I10	N19	Essential (primary) hypertension	Unspecified kidney failure	86	5.75e-09	2.23 (1.7, 2.91)	1
J84	K76	Other interstitial pulmonary diseases	Other diseases of liver	86	5.45e-14	2.47 (1.94, 3.11)	0
H25	H52	Senile cataract	Disorders of refraction and accommodation	85	3.75e-191	40.33 (31.37, 51.3)	0
H90	H93	Conductive and sensorineural hearing loss	Other disorders of ear, not elsewhere classified	85	5.55e-265	93.85 (72.3, 120.7)	0
J30	J34	Vasomotor and allergic rhinitis	Other disorders of nose and nasal sinuses	85	1.15e-195	57.49 (43.88, 74.76)	0
K21	K25	Gastro-oesophageal reflux disease	Gastric ulcer	84	7.18e-74	8.28 (6.54, 10.33)	0
K62	K63	Other diseases of anus and rectum	Other diseases of intestine	84	7.2e-59	6.5 (5.14, 8.1)	0
E11	G59	Type 2 diabetes mellitus	Mononeuropathy in diseases classified elsewhere	83	2.4e-38	98.9 (52.13, 212.79)	0
E72	M48	Other disorders of amino-acid metabolism	Other spondylopathies	83	2.01e-13	2.31 (1.83, 2.88)	0
I70	J43	Atherosclerosis	Emphysema	83	1.32e-08	1.94 (1.54, 2.43)	0
M47	M89	Spondylosis	Other disorders of bone	83	7.91e-11	2.14 (1.69, 2.68)	0
E77	J18	Disorders of glycoprotein metabolism	Pneumonia, organism unspecified	82	3.87e-35	4.24 (3.35, 5.3)	0
G44	I70	Other headache syndromes	Atherosclerosis	82	4.87e-19	2.84 (2.24, 3.55)	0
G47	J31	Sleep disorders	Chronic rhinitis, nasopharyngitis and pharyngitis	82	8.17e-75	8.67 (6.83, 10.85)	0
G99	I67	Other disorders of nervous system in diseases classified elsewhere	Other cerebrovascular diseases	82	1.07e-06	1.74 (1.38, 2.16)	0
I50	N18	Heart failure	Chronic kidney disease	82	2.71e-16	2.64 (2.08, 3.32)	0
I67	M48	Other cerebrovascular diseases	Other spondylopathies	82	1.04e-14	2.42 (1.92, 3.01)	0
D35	I10	Benign neoplasm of other and unspecified endocrine glands	Essential (primary) hypertension	81	6.6e-07	1.99 (1.51, 2.6)	1
I09	I50	Other rheumatic heart diseases	Heart failure	81	8.99e-83	26.46 (18.99, 36.99)	0
N08	N18	Glomerular disorders in diseases classified elsewhere	Chronic kidney disease	81	5.09e-93	11.91 (9.33, 15.01)	0
N70	N84	Salpingitis and oophoritis	Polyp of female genital tract	81	2.72e-51	6.2 (4.86, 7.8)	0
A16	A18	Respiratory tuberculosis, not confirmed bacteriologically or histologically	Tuberculosis of other organs	80	1.18e-184	48.73 (37.27, 63.09)	0
G99	M50	Other disorders of nervous system in diseases classified elsewhere	Cervical disc disorders	80	1.46e-06	1.74 (1.37, 2.16)	0
I45	K76	Other conduction disorders	Other diseases of liver	80	3.31e-07	1.86 (1.45, 2.34)	0
N28	N39	Other disorders of kidney and ureter, not elsewhere classified	Other disorders of urinary system	80	3.62e-30	3.81 (3, 4.75)	0
N43	N45	Hydrocele and spermatocele	Orchitis and epididymitis	80	7.04e-225	81.07 (61.63, 105.65)	0
N76	N83	Other inflammation of vagina and vulva	Noninflammatory disorders of ovary, fallopian tube and broad ligament	80	1.21e-18	2.86 (2.25, 3.59)	0
I11	I67	Hypertensive heart disease	Other cerebrovascular diseases	79	1.82e-29	3.82 (3, 4.78)	0
J18	J47	Pneumonia, organism unspecified	Bronchiectasis	79	4.42e-49	5.94 (4.65, 7.48)	0
K22	K31	Other diseases of oesophagus	Other diseases of stomach and duodenum	79	1.26e-138	24.42 (18.9, 31.17)	0
D18	K82	Haemangioma and lymphangioma, any site	Other diseases of gallbladder	78	2.57e-42	5.05 (3.97, 6.33)	0
D50	N70	Iron deficiency anaemia	Salpingitis and oophoritis	78	8.93e-39	5.02 (3.92, 6.34)	0
E14	H36	Unspecified diabetes mellitus	Retinal disorders in diseases classified elsewhere	78	2.53e-59	7.1 (5.56, 8.92)	0
E16	E78	Other disorders of pancreatic internal secretion	Disorders of lipoprotein metabolism and other lipidaemias	78	5.74e-28	4.5 (3.42, 5.86)	1
E79	I49	Disorders of purine and pyrimidine metabolism	Other cardiac arrhythmias	78	8.52e-14	2.41 (1.89, 3.01)	0
I61	J18	Intracerebral haemorrhage	Pneumonia, organism unspecified	78	1.64e-14	2.46 (1.94, 3.08)	0
N70	N85	Salpingitis and oophoritis	Other noninflammatory disorders of uterus, except cervix	78	8.09e-67	8.83 (6.86, 11.21)	0
E72	J32	Other disorders of amino-acid metabolism	Chronic sinusitis	77	1.79e-06	1.76 (1.38, 2.2)	0
I12	N18	Hypertensive renal disease	Chronic kidney disease	77	3.59e-228	88.72 (67.2, 116)	0
J43	J47	Emphysema	Bronchiectasis	77	3.37e-117	18.83 (14.57, 24.03)	0
K76	K83	Other diseases of liver	Other diseases of biliary tract	77	4.08e-12	2.38 (1.85, 3.02)	0
E77	J98	Disorders of glycoprotein metabolism	Other respiratory disorders	76	1.35e-46	5.72 (4.47, 7.2)	0
I25	I42	Chronic ischaemic heart disease	Cardiomyopathy	76	2.32e-10	2.25 (1.74, 2.88)	0
J30	J32	Vasomotor and allergic rhinitis	Chronic sinusitis	76	3.32e-148	35.43 (26.91, 46.19)	0
K21	K63	Gastro-oesophageal reflux disease	Other diseases of intestine	76	4.56e-60	7.32 (5.72, 9.23)	0
M17	M23	Gonarthrosis [arthrosis of knee]	Internal derangement of knee	76	7.92e-183	47.26 (36.16, 61.03)	0
D18	N28	Haemangioma and lymphangioma, any site	Other disorders of kidney and ureter, not elsewhere classified	75	3.18e-41	5.14 (4.02, 6.48)	0
E79	I65	Disorders of purine and pyrimidine metabolism	Occlusion and stenosis of precerebral arteries, not resulting in cerebral infarction	75	1.09e-21	3.2 (2.5, 4.03)	0
G55	M48	Nerve root and plexus compressions in diseases classified elsewhere	Other spondylopathies	75	3.56e-47	5.74 (4.49, 7.23)	0
I11	I49	Hypertensive heart disease	Other cardiac arrhythmias	75	1.31e-18	2.9 (2.27, 3.65)	0
I85	K74	Oesophageal varices	Fibrosis and cirrhosis of liver	75	6.19e-175	188.17 (131.14, 271.93)	0
K26	K31	Duodenal ulcer	Other diseases of stomach and duodenum	75	1.14e-52	6.43 (5.03, 8.11)	0
K31	K52	Other diseases of stomach and duodenum	Other noninfective gastroenteritis and colitis	75	1.73e-26	3.58 (2.81, 4.5)	0
E72	I66	Other disorders of amino-acid metabolism	Occlusion and stenosis of cerebral arteries, not resulting in cerebral infarction	74	2.08e-78	12.77 (9.72, 16.58)	0
E78	I66	Disorders of lipoprotein metabolism and other lipidaemias	Occlusion and stenosis of cerebral arteries, not resulting in cerebral infarction	74	1.04e-16	3.04 (2.33, 3.93)	1
K22	K76	Other diseases of oesophagus	Other diseases of liver	74	1.18e-13	2.6 (2, 3.33)	0
M47	M81	Spondylosis	Osteoporosis without pathological fracture	74	1.81e-06	1.81 (1.41, 2.29)	0
A09	K29	Other gastroenteritis and colitis of infectious and unspecified origin	Gastritis and duodenitis	73	1.77e-47	9.12 (6.73, 12.27)	0
E79	I20	Disorders of purine and pyrimidine metabolism	Angina pectoris	73	2.38e-10	2.17 (1.69, 2.73)	0
N70	N76	Salpingitis and oophoritis	Other inflammation of vagina and vulva	73	1.44e-41	5.55 (4.3, 7.06)	0
D50	N80	Iron deficiency anaemia	Endometriosis	72	3.26e-28	4.1 (3.17, 5.22)	0
D64	K74	Other anaemias	Fibrosis and cirrhosis of liver	72	4.03e-23	3.45 (2.68, 4.37)	0
E87	K92	Other disorders of fluid, electrolyte and acid-base balance	Other diseases of digestive system	72	1.47e-24	3.53 (2.75, 4.47)	0
E87	N39	Other disorders of fluid, electrolyte and acid-base balance	Other disorders of urinary system	72	3.39e-08	1.95 (1.52, 2.46)	0
H35	H52	Other retinal disorders	Disorders of refraction and accommodation	72	1.82e-140	26.3 (20.25, 33.68)	0
I21	I49	Acute myocardial infarction	Other cardiac arrhythmias	72	7.07e-15	2.61 (2.03, 3.3)	0
D12	I84	Benign neoplasm of colon, rectum, anus and anal canal	Haemorrhoids	71	1.11e-81	21.73 (15.81, 29.74)	0
E02	I25	Subclinical iodine-deficiency hypothyroidism	Chronic ischaemic heart disease	71	2.39e-09	2.21 (1.69, 2.84)	0
E05	I50	Thyrotoxicosis [hyperthyroidism]	Heart failure	71	2.7e-13	2.52 (1.95, 3.21)	0
G45	M48	Transient cerebral ischaemic attacks and related syndromes	Other spondylopathies	71	3.76e-08	1.96 (1.52, 2.47)	0
I84	K59	Haemorrhoids	Other functional intestinal disorders	71	3.84e-45	6.69 (5.1, 8.66)	0
N73	N77	Other female pelvic inflammatory diseases	Vulvovaginal ulceration and inflammation in diseases classified elsewhere	71	4.97e-67	14.58 (10.72, 19.68)	0
E03	I70	Other hypothyroidism	Atherosclerosis	70	1.31e-15	2.75 (2.13, 3.5)	0
G47	I70	Sleep disorders	Atherosclerosis	70	4.44e-14	2.62 (2.02, 3.32)	0
H26	H43	Other cataract	Disorders of vitreous body	70	4.57e-144	31.19 (23.78, 40.33)	0
K29	K83	Gastritis and duodenitis	Other diseases of biliary tract	70	2.31e-09	2.16 (1.66, 2.77)	0
N71	N93	Inflammatory disease of uterus, except cervix	Other abnormal uterine and vaginal bleeding	70	1.19e-70	11.48 (8.71, 14.93)	0
A16	J94	Respiratory tuberculosis, not confirmed bacteriologically or histologically	Other pleural conditions	69	4.8e-49	6.51 (5.03, 8.29)	0
D25	N87	Leiomyoma of uterus	Dysplasia of cervix uteri	69	5.96e-25	4.24 (3.2, 5.55)	0
D64	N28	Other anaemias	Other disorders of kidney and ureter, not elsewhere classified	69	1.59e-07	1.95 (1.51, 2.46)	0
E87	K31	Other disorders of fluid, electrolyte and acid-base balance	Other diseases of stomach and duodenum	69	1.26e-07	1.92 (1.49, 2.43)	0
J44	J45	Other chronic obstructive pulmonary disease	Asthma	69	9.95e-60	8.15 (6.28, 10.41)	0
J44	J98	Other chronic obstructive pulmonary disease	Other respiratory disorders	69	8.85e-13	2.44 (1.9, 3.1)	0
D53	K29	Other nutritional anaemias	Gastritis and duodenitis	68	2.76e-25	4.28 (3.23, 5.61)	0
D73	K76	Diseases of spleen	Other diseases of liver	68	5.09e-24	4.19 (3.15, 5.5)	0
F45	K29	Somatoform disorders	Gastritis and duodenitis	68	2.05e-07	1.97 (1.51, 2.52)	0
H33	H52	Retinal detachments and breaks	Disorders of refraction and accommodation	68	1.15e-218	129.39 (95.22, 174.34)	0
I65	N08	Occlusion and stenosis of precerebral arteries, not resulting in cerebral infarction	Glomerular disorders in diseases classified elsewhere	68	1.39e-09	2.14 (1.66, 2.72)	0
K81	K83	Cholecystitis	Other diseases of biliary tract	68	1.16e-70	10.45 (8, 13.44)	0
D50	E87	Iron deficiency anaemia	Other disorders of fluid, electrolyte and acid-base balance	67	4.48e-10	2.22 (1.71, 2.82)	0
D50	N84	Iron deficiency anaemia	Polyp of female genital tract	67	8.14e-18	3.08 (2.37, 3.94)	0
E72	G51	Other disorders of amino-acid metabolism	Facial nerve disorders	67	2.46e-17	2.96 (2.28, 3.77)	0
E87	K85	Other disorders of fluid, electrolyte and acid-base balance	Acute pancreatitis	67	1.6e-14	2.64 (2.04, 3.36)	0
E87	N18	Other disorders of fluid, electrolyte and acid-base balance	Chronic kidney disease	67	2.18e-33	4.73 (3.64, 6.05)	0
I12	K76	Hypertensive renal disease	Other diseases of liver	67	1.3e-18	3.43 (2.59, 4.49)	0
I66	I70	Occlusion and stenosis of cerebral arteries, not resulting in cerebral infarction	Atherosclerosis	67	6.74e-48	7.85 (5.91, 10.3)	0
N08	N28	Glomerular disorders in diseases classified elsewhere	Other disorders of kidney and ureter, not elsewhere classified	67	3.99e-13	2.5 (1.93, 3.19)	0
N43	N50	Hydrocele and spermatocele	Other disorders of male genital organs	67	2.27e-215	131.04 (96.1, 177.05)	0
E04	I70	Other nontoxic goitre	Atherosclerosis	66	8.69e-10	2.21 (1.7, 2.83)	0
E78	I44	Disorders of lipoprotein metabolism and other lipidaemias	Atrioventricular and left bundle-branch block	66	1.14e-08	2.21 (1.68, 2.87)	1
H43	H52	Disorders of vitreous body	Disorders of refraction and accommodation	66	1.53e-157	40.44 (30.6, 52.66)	0
I05	I50	Rheumatic mitral valve diseases	Heart failure	66	2.47e-67	50.4 (32.66, 79.4)	0
J81	J94	Pulmonary oedema	Other pleural conditions	66	1.79e-140	45.71 (33.77, 61.22)	0
K81	N28	Cholecystitis	Other disorders of kidney and ureter, not elsewhere classified	66	8.03e-07	1.87 (1.44, 2.37)	0
E14	I79	Unspecified diabetes mellitus	Disorders of arteries, arterioles and capillaries in diseases classified elsewhere	65	2.33e-24	3.77 (2.89, 4.82)	0
E79	I67	Disorders of purine and pyrimidine metabolism	Other cerebrovascular diseases	65	4.96e-13	2.54 (1.95, 3.24)	0
E87	K74	Other disorders of fluid, electrolyte and acid-base balance	Fibrosis and cirrhosis of liver	65	1.08e-10	2.29 (1.76, 2.91)	0
I79	M81	Disorders of arteries, arterioles and capillaries in diseases classified elsewhere	Osteoporosis without pathological fracture	65	2.98e-61	9.38 (7.15, 12.11)	0
I80	I83	Phlebitis and thrombophlebitis	Varicose veins of lower extremities	65	5.13e-140	33.13 (25.03, 43.19)	0
B18	C22	Chronic viral hepatitis	Malignant neoplasm of liver and intrahepatic bile ducts	64	2.53e-107	22.98 (17.25, 30.17)	0
E16	K76	Other disorders of pancreatic internal secretion	Other diseases of liver	64	2.98e-20	3.83 (2.86, 5.07)	0
E77	K74	Disorders of glycoprotein metabolism	Fibrosis and cirrhosis of liver	64	6.63e-62	9.1 (6.94, 11.71)	0
E78	I12	Disorders of lipoprotein metabolism and other lipidaemias	Hypertensive renal disease	64	7.2e-14	2.9 (2.17, 3.8)	1
H34	H35	Retinal vascular occlusions	Other retinal disorders	64	5.54e-171	54.63 (40.92, 71.9)	0
H66	H90	Suppurative and unspecified otitis media	Conductive and sensorineural hearing loss	64	1.52e-140	32.41 (24.53, 42.15)	0
I15	N18	Secondary hypertension	Chronic kidney disease	64	5.52e-204	108.22 (79.59, 145.54)	0
I27	J96	Other pulmonary heart diseases	Respiratory failure, not elsewhere classified	64	1.15e-209	108.44 (80.05, 145.07)	0
K25	K65	Gastric ulcer	Peritonitis	64	2.01e-63	9.26 (7.08, 11.91)	0
K31	K92	Other diseases of stomach and duodenum	Other diseases of digestive system	64	7.23e-51	7.22 (5.52, 9.27)	0
K65	K74	Peritonitis	Fibrosis and cirrhosis of liver	64	2.02e-55	7.99 (6.11, 10.28)	0
M47	N91	Spondylosis	Absent, scanty and rare menstruation	64	5.79e-38	6.58 (4.91, 8.72)	0
D13	K29	Benign neoplasm of other and ill-defined parts of digestive system	Gastritis and duodenitis	63	4.26e-42	9.63 (6.92, 13.33)	0
E72	G47	Other disorders of amino-acid metabolism	Sleep disorders	63	8.55e-16	2.9 (2.22, 3.73)	0
E87	I51	Other disorders of fluid, electrolyte and acid-base balance	Complications and ill-defined descriptions of heart disease	63	1.22e-06	1.87 (1.44, 2.39)	0
N18	N28	Chronic kidney disease	Other disorders of kidney and ureter, not elsewhere classified	63	4.6e-45	6.62 (5.04, 8.53)	0
D27	N83	Benign neoplasm of ovary	Noninflammatory disorders of ovary, fallopian tube and broad ligament	62	5.95e-44	7.24 (5.44, 9.5)	0
E78	G43	Disorders of lipoprotein metabolism and other lipidaemias	Migraine	62	2.2e-11	2.57 (1.93, 3.36)	1
E87	J43	Other disorders of fluid, electrolyte and acid-base balance	Emphysema	62	2.59e-12	2.53 (1.93, 3.24)	0
G63	H26	Polyneuropathy in diseases classified elsewhere	Other cataract	62	8.73e-24	3.83 (2.92, 4.94)	0
N73	N88	Other female pelvic inflammatory diseases	Other noninflammatory disorders of cervix uteri	62	3.84e-12	2.6 (1.97, 3.37)	0
B17	K76	Other acute viral hepatitis	Other diseases of liver	61	2.91e-08	2.17 (1.63, 2.82)	0
D25	D70	Leiomyoma of uterus	Agranulocytosis	61	1.57e-07	2.06 (1.56, 2.68)	0
G44	I65	Other headache syndromes	Occlusion and stenosis of precerebral arteries, not resulting in cerebral infarction	61	2e-23	3.82 (2.91, 4.93)	0
H25	H43	Senile cataract	Disorders of vitreous body	61	8.21e-135	37.2 (27.7, 49.17)	0
H26	H40	Other cataract	Glaucoma	61	6.11e-141	39.53 (29.48, 52.18)	0
H35	H43	Other retinal disorders	Disorders of vitreous body	61	3.11e-138	35.52 (26.62, 46.61)	0
J37	J38	Chronic laryngitis and laryngotracheitis	Diseases of vocal cords and larynx, not elsewhere classified	61	5.96e-193	154.94 (110.56, 215.72)	0
J43	J84	Emphysema	Other interstitial pulmonary diseases	61	4.99e-91	18.18 (13.61, 23.88)	0
D64	E03	Other anaemias	Other hypothyroidism	60	4.84e-11	2.45 (1.86, 3.17)	0
E87	I47	Other disorders of fluid, electrolyte and acid-base balance	Paroxysmal tachycardia	60	9.13e-22	3.64 (2.77, 4.7)	0
J18	J45	Pneumonia, organism unspecified	Asthma	60	1.25e-16	3.04 (2.31, 3.92)	0
K20	K76	Oesophagitis	Other diseases of liver	60	1.48e-10	2.5 (1.87, 3.29)	0
K72	K74	Hepatic failure, not elsewhere classified	Fibrosis and cirrhosis of liver	60	1.1e-122	34.65 (25.6, 46.22)	0
N47	N48	Redundant prepuce, phimosis and paraphimosis	Other disorders of penis	60	1.7e-226	489.17 (334.81, 713.44)	0
N70	N93	Salpingitis and oophoritis	Other abnormal uterine and vaginal bleeding	60	3.58e-18	3.3 (2.5, 4.27)	0
C34	C79	Malignant neoplasm of bronchus and lung	Secondary malignant neoplasm of other and unspecified sites	59	1.03e-197	163.08 (116.37, 226.36)	0
D26	D64	Other benign neoplasms of uterus	Other anaemias	59	3.67e-23	4.2 (3.14, 5.51)	0
D27	N73	Benign neoplasm of ovary	Other female pelvic inflammatory diseases	59	3.58e-22	4.07 (3.04, 5.36)	0
D69	E87	Purpura and other haemorrhagic conditions	Other disorders of fluid, electrolyte and acid-base balance	59	3.13e-28	4.53 (3.42, 5.87)	0
H36	N40	Retinal disorders in diseases classified elsewhere	Hyperplasia of prostate	59	2.59e-09	2.31 (1.74, 2.99)	0
H91	H93	Other hearing loss	Other disorders of ear, not elsewhere classified	59	9.42e-155	49.25 (36.6, 65.2)	0
I51	I65	Complications and ill-defined descriptions of heart disease	Occlusion and stenosis of precerebral arteries, not resulting in cerebral infarction	59	3.34e-08	2.1 (1.6, 2.71)	0
K40	N43	Inguinal hernia	Hydrocele and spermatocele	59	1.74e-66	11.91 (8.9, 15.66)	0
K63	N40	Other diseases of intestine	Hyperplasia of prostate	59	1.58e-10	2.42 (1.83, 3.14)	0
D69	D70	Purpura and other haemorrhagic conditions	Agranulocytosis	58	9.06e-112	25.24 (18.86, 33.16)	0
E78	K20	Disorders of lipoprotein metabolism and other lipidaemias	Oesophagitis	58	2.28e-07	2.12 (1.58, 2.79)	1
H26	H36	Other cataract	Retinal disorders in diseases classified elsewhere	58	1.36e-52	8.41 (6.33, 10.95)	0
H35	I70	Other retinal disorders	Atherosclerosis	58	1.24e-12	2.69 (2.03, 3.51)	0
J30	J31	Vasomotor and allergic rhinitis	Chronic rhinitis, nasopharyngitis and pharyngitis	58	1.29e-104	25.96 (19.19, 34.58)	0
K31	N28	Other diseases of stomach and duodenum	Other disorders of kidney and ureter, not elsewhere classified	58	2.49e-12	2.59 (1.96, 3.34)	0
M23	M25	Internal derangement of knee	Other joint disorders, not elsewhere classified	58	3.51e-159	52.74 (39.14, 69.86)	0
D64	D69	Other anaemias	Purpura and other haemorrhagic conditions	57	2.8e-25	4.41 (3.31, 5.78)	0
D64	K26	Other anaemias	Duodenal ulcer	57	1.05e-12	2.68 (2.02, 3.48)	0
E05	I43	Thyrotoxicosis [hyperthyroidism]	Cardiomyopathy in diseases classified elsewhere	57	2.07e-184	231.09 (159.61, 333.88)	0
A16	K71	Respiratory tuberculosis, not confirmed bacteriologically or histologically	Toxic liver disease	56	8.16e-122	37.79 (27.68, 50.78)	0
B37	N73	Candidiasis	Other female pelvic inflammatory diseases	56	2.27e-57	19 (13.2, 27.23)	0
D64	J94	Other anaemias	Other pleural conditions	56	1.2e-10	2.45 (1.84, 3.18)	0
D64	N08	Other anaemias	Glomerular disorders in diseases classified elsewhere	56	5.19e-08	2.16 (1.62, 2.8)	0
E79	G45	Disorders of purine and pyrimidine metabolism	Transient cerebral ischaemic attacks and related syndromes	56	6.83e-08	2.11 (1.59, 2.73)	0
H52	I70	Disorders of refraction and accommodation	Atherosclerosis	56	7.88e-13	2.77 (2.08, 3.62)	0
I27	J43	Other pulmonary heart diseases	Emphysema	56	5.79e-105	29.5 (21.58, 39.69)	0
I65	I69	Occlusion and stenosis of precerebral arteries, not resulting in cerebral infarction	Sequelae of cerebrovascular disease	56	1.87e-08	2.18 (1.64, 2.83)	0
K29	K57	Gastritis and duodenitis	Diverticular disease of intestine	56	1.02e-41	12.83 (8.85, 18.58)	0
K51	M07	Ulcerative colitis	Psoriatic and enteropathic arthropathies	56	1.49e-258	1528.91 (1007.21, 2329.78)	0
M43	M51	Other deforming dorsopathies	Other intervertebral disc disorders	56	1.26e-42	9.88 (7.08, 13.67)	0
N80	N84	Endometriosis	Polyp of female genital tract	56	4.67e-20	3.69 (2.76, 4.83)	0
A16	D64	Respiratory tuberculosis, not confirmed bacteriologically or histologically	Other anaemias	55	5.69e-12	2.67 (2, 3.48)	0
E03	I49	Other hypothyroidism	Other cardiac arrhythmias	55	9.86e-11	2.47 (1.86, 3.22)	0
E11	I12	Type 2 diabetes mellitus	Hypertensive renal disease	55	8.33e-07	2.11 (1.55, 2.82)	0
G43	M47	Migraine	Spondylosis	55	1.59e-15	3.24 (2.4, 4.29)	0
G44	I67	Other headache syndromes	Other cerebrovascular diseases	55	8.4e-12	2.59 (1.95, 3.37)	0
H90	J31	Conductive and sensorineural hearing loss	Chronic rhinitis, nasopharyngitis and pharyngitis	55	5.69e-52	8.72 (6.52, 11.42)	0
I25	I97	Chronic ischaemic heart disease	Postprocedural disorders of circulatory system, not elsewhere classified	55	1.02e-35	16.04 (10.43, 24.98)	0
M50	M75	Cervical disc disorders	Shoulder lesions	55	7.03e-39	6.59 (4.91, 8.67)	0
N84	N85	Polyp of female genital tract	Other noninflammatory disorders of uterus, except cervix	55	9.27e-24	4.26 (3.18, 5.59)	0
N85	N93	Other noninflammatory disorders of uterus, except cervix	Other abnormal uterine and vaginal bleeding	55	2.08e-15	3.16 (2.36, 4.14)	0
A16	D70	Respiratory tuberculosis, not confirmed bacteriologically or histologically	Agranulocytosis	54	3.57e-75	14.65 (10.88, 19.33)	0
D18	N40	Haemangioma and lymphangioma, any site	Hyperplasia of prostate	54	1.34e-16	3.33 (2.48, 4.38)	0
E03	E06	Other hypothyroidism	Thyroiditis	54	1.17e-76	15.46 (11.45, 20.46)	0
E11	E88	Type 2 diabetes mellitus	Other metabolic disorders	54	1.95e-34	14.36 (9.41, 22.13)	0
E55	E78	Vitamin D deficiency	Disorders of lipoprotein metabolism and other lipidaemias	54	1.32e-26	6.43 (4.55, 9.02)	1
I47	I70	Paroxysmal tachycardia	Atherosclerosis	54	2.88e-09	2.33 (1.74, 3.06)	0
K31	K82	Other diseases of stomach and duodenum	Other diseases of gallbladder	54	6.69e-09	2.24 (1.68, 2.92)	0
N80	N85	Endometriosis	Other noninflammatory disorders of uterus, except cervix	54	4.28e-28	5.02 (3.72, 6.62)	0
E87	I21	Other disorders of fluid, electrolyte and acid-base balance	Acute myocardial infarction	53	1.68e-08	2.23 (1.67, 2.92)	0
H26	H35	Other cataract	Other retinal disorders	53	5.98e-72	13.92 (10.32, 18.37)	0
I31	I50	Other diseases of pericardium	Heart failure	53	3.16e-40	9.12 (6.53, 12.56)	0
I65	I66	Occlusion and stenosis of precerebral arteries, not resulting in cerebral infarction	Occlusion and stenosis of cerebral arteries, not resulting in cerebral infarction	53	1.08e-53	10.84 (7.93, 14.55)	0
J96	J98	Respiratory failure, not elsewhere classified	Other respiratory disorders	53	1.2e-45	8.14 (6.03, 10.78)	0
K21	K22	Gastro-oesophageal reflux disease	Other diseases of oesophagus	53	4.5e-80	17.11 (12.62, 22.74)	0
K65	K81	Peritonitis	Cholecystitis	53	3.22e-18	3.45 (2.58, 4.51)	0
K65	K85	Peritonitis	Acute pancreatitis	53	1.31e-41	7.03 (5.24, 9.24)	0
K72	K76	Hepatic failure, not elsewhere classified	Other diseases of liver	53	4.55e-12	2.91 (2.13, 3.9)	0
K83	K85	Other diseases of biliary tract	Acute pancreatitis	53	7.28e-84	18.07 (13.34, 23.97)	0
M06	M81	Other rheumatoid arthritis	Osteoporosis without pathological fracture	53	8.67e-81	17.54 (12.93, 23.31)	0
E55	I70	Vitamin D deficiency	Atherosclerosis	52	1.53e-58	18.89 (13.16, 26.87)	0
G47	J32	Sleep disorders	Chronic sinusitis	52	6.47e-26	4.57 (3.4, 6.01)	0
I35	I50	Nonrheumatic aortic valve disorders	Heart failure	52	6.81e-50	18.7 (12.68, 27.51)	0
I48	I70	Atrial fibrillation and flutter	Atherosclerosis	52	5.47e-11	2.64 (1.95, 3.49)	0
I60	I61	Subarachnoid haemorrhage	Intracerebral haemorrhage	52	1.32e-62	12.07 (8.91, 16)	0
K35	K56	Acute appendicitis	Paralytic ileus and intestinal obstruction without hernia	52	8.94e-31	5.31 (3.95, 6.98)	0
K82	N08	Other diseases of gallbladder	Glomerular disorders in diseases classified elsewhere	52	3.11e-07	2.07 (1.54, 2.71)	0
N76	N93	Other inflammation of vagina and vulva	Other abnormal uterine and vaginal bleeding	52	5.99e-07	2.07 (1.54, 2.72)	0
N83	N88	Noninflammatory disorders of ovary, fallopian tube and broad ligament	Other noninflammatory disorders of cervix uteri	52	1.22e-17	3.55 (2.62, 4.69)	0
A16	E87	Respiratory tuberculosis, not confirmed bacteriologically or histologically	Other disorders of fluid, electrolyte and acid-base balance	51	6.06e-07	2.05 (1.53, 2.69)	0
D50	K74	Iron deficiency anaemia	Fibrosis and cirrhosis of liver	51	7.15e-33	5.93 (4.39, 7.84)	0
E53	I63	Deficiency of other B group vitamins	Cerebral infarction	51	1.17e-34	11.76 (7.92, 17.42)	0
E79	G63	Disorders of purine and pyrimidine metabolism	Polyneuropathy in diseases classified elsewhere	51	9.53e-07	2.03 (1.51, 2.67)	0
G63	M81	Polyneuropathy in diseases classified elsewhere	Osteoporosis without pathological fracture	51	3e-24	4.57 (3.38, 6.04)	0
G93	I60	Other disorders of brain	Subarachnoid haemorrhage	51	2.41e-101	26.18 (19.19, 34.98)	0
M46	M51	Other inflammatory spondylopathies	Other intervertebral disc disorders	51	1.36e-34	8.02 (5.71, 11.12)	0
E78	G58	Disorders of lipoprotein metabolism and other lipidaemias	Other mononeuropathies	50	1.03e-16	3.98 (2.84, 5.47)	1
G47	H81	Sleep disorders	Disorders of vestibular function	50	1.1e-06	2.04 (1.51, 2.68)	0
I85	K29	Oesophageal varices	Gastritis and duodenitis	50	6.3e-32	8.45 (5.88, 12.01)	0
J43	J93	Emphysema	Pneumothorax	50	2.47e-99	32.99 (23.64, 45.22)	0
J47	J98	Bronchiectasis	Other respiratory disorders	50	8.36e-29	5.23 (3.86, 6.93)	0
M17	M65	Gonarthrosis [arthrosis of knee]	Synovitis and tenosynovitis	50	6.09e-67	13.9 (10.2, 18.52)	0
M19	M65	Other arthrosis	Synovitis and tenosynovitis	50	2.21e-31	5.65 (4.17, 7.48)	0
A16	B18	Respiratory tuberculosis, not confirmed bacteriologically or histologically	Chronic viral hepatitis	49	1.96e-18	3.66 (2.7, 4.84)	0
B18	N08	Chronic viral hepatitis	Glomerular disorders in diseases classified elsewhere	49	2.16e-11	2.69 (1.99, 3.54)	0
D64	I15	Other anaemias	Secondary hypertension	49	4.95e-54	13.71 (9.75, 18.95)	0
D64	N71	Other anaemias	Inflammatory disease of uterus, except cervix	49	4.73e-17	3.75 (2.73, 5.04)	0
E11	H28	Type 2 diabetes mellitus	Cataract and other disorders of lens in diseases classified elsewhere	49	2.54e-27	53.55 (27.36, 117.6)	0
E78	E83	Disorders of lipoprotein metabolism and other lipidaemias	Disorders of mineral metabolism	49	4.62e-07	2.21 (1.6, 2.98)	1
E79	N08	Disorders of purine and pyrimidine metabolism	Glomerular disorders in diseases classified elsewhere	49	1.4e-14	3.13 (2.31, 4.13)	0
G63	H52	Polyneuropathy in diseases classified elsewhere	Disorders of refraction and accommodation	49	5.22e-22	4.27 (3.14, 5.66)	0
H65	J31	Nonsuppurative otitis media	Chronic rhinitis, nasopharyngitis and pharyngitis	49	8.67e-69	15.3 (11.14, 20.54)	0
D25	N77	Leiomyoma of uterus	Vulvovaginal ulceration and inflammation in diseases classified elsewhere	48	1.68e-18	4.43 (3.15, 6.12)	0
D64	I12	Other anaemias	Hypertensive renal disease	48	1.88e-56	13.71 (9.81, 18.76)	0
D70	N72	Agranulocytosis	Inflammatory disease of cervix uteri	48	3.15e-08	2.34 (1.71, 3.13)	0
D86	K76	Sarcoidosis	Other diseases of liver	48	1.41e-11	2.99 (2.15, 4.08)	0
E03	E72	Other hypothyroidism	Other disorders of amino-acid metabolism	48	1.83e-12	2.88 (2.12, 3.83)	0
E11	H10	Type 2 diabetes mellitus	Conjunctivitis	48	6.28e-08	2.42 (1.74, 3.3)	0
E87	K56	Other disorders of fluid, electrolyte and acid-base balance	Paralytic ileus and intestinal obstruction without hernia	48	5.15e-10	2.52 (1.86, 3.34)	0
F41	G45	Other anxiety disorders	Transient cerebral ischaemic attacks and related syndromes	48	3.66e-21	4.2 (3.08, 5.59)	0
H60	H66	Otitis externa	Suppurative and unspecified otitis media	48	2.2e-160	110.09 (77.58, 153.79)	0
H81	H90	Disorders of vestibular function	Conductive and sensorineural hearing loss	48	1.54e-11	2.77 (2.03, 3.68)	0
I12	I50	Hypertensive renal disease	Heart failure	48	6.84e-18	4.01 (2.89, 5.44)	0
K26	K82	Duodenal ulcer	Other diseases of gallbladder	48	1.3e-09	2.46 (1.81, 3.25)	0
K63	K82	Other diseases of intestine	Other diseases of gallbladder	48	9.11e-12	2.75 (2.03, 3.64)	0
N72	N77	Inflammatory disease of cervix uteri	Vulvovaginal ulceration and inflammation in diseases classified elsewhere	48	3.11e-28	6.52 (4.63, 9.03)	0
B18	K92	Chronic viral hepatitis	Other diseases of digestive system	47	8.54e-22	4.27 (3.13, 5.69)	0
C34	J94	Malignant neoplasm of bronchus and lung	Other pleural conditions	47	8.74e-47	9.33 (6.79, 12.51)	0
E70	I10	Disorders of aromatic amino-acid metabolism	Essential (primary) hypertension	47	4.87e-12	4.69 (3.03, 7.31)	1
G40	I69	Epilepsy	Sequelae of cerebrovascular disease	47	9.04e-50	10.04 (7.31, 13.47)	0
G93	J69	Other disorders of brain	Pneumonitis due to solids and liquids	47	2.06e-142	80.22 (56.65, 111.6)	0
H34	H43	Retinal vascular occlusions	Disorders of vitreous body	47	1.16e-136	60.61 (43.4, 82.92)	0
K20	K31	Oesophagitis	Other diseases of stomach and duodenum	47	8.13e-70	16.79 (12.14, 22.72)	0
N73	N86	Other female pelvic inflammatory diseases	Erosion and ectropion of cervix uteri	47	2.03e-32	7.99 (5.62, 11.18)	0
D50	K25	Iron deficiency anaemia	Gastric ulcer	46	6.55e-25	4.91 (3.58, 6.57)	0
D70	E87	Agranulocytosis	Other disorders of fluid, electrolyte and acid-base balance	46	2.09e-15	3.37 (2.46, 4.51)	0
E02	I50	Subclinical iodine-deficiency hypothyroidism	Heart failure	46	1.14e-08	2.47 (1.79, 3.34)	0
E05	E06	Thyrotoxicosis [hyperthyroidism]	Thyroiditis	46	5.69e-76	18.73 (13.55, 25.29)	0
E53	I10	Deficiency of other B group vitamins	Essential (primary) hypertension	46	2.21e-07	2.8 (1.89, 4.12)	1
E77	K92	Disorders of glycoprotein metabolism	Other diseases of digestive system	46	7.06e-44	8.63 (6.28, 11.55)	0
E79	N28	Disorders of purine and pyrimidine metabolism	Other disorders of kidney and ureter, not elsewhere classified	46	3.06e-07	2.18 (1.59, 2.9)	0
H36	H43	Retinal disorders in diseases classified elsewhere	Disorders of vitreous body	46	6.04e-62	14.04 (10.15, 18.97)	0
H36	N28	Retinal disorders in diseases classified elsewhere	Other disorders of kidney and ureter, not elsewhere classified	46	5.06e-09	2.43 (1.78, 3.24)	0
I09	I48	Other rheumatic heart diseases	Atrial fibrillation and flutter	46	9.03e-157	152.63 (104.74, 219.48)	0
I20	I45	Angina pectoris	Other conduction disorders	46	1.34e-15	3.48 (2.53, 4.67)	0
I20	I48	Angina pectoris	Atrial fibrillation and flutter	46	6.91e-13	3.07 (2.23, 4.11)	0
J43	J94	Emphysema	Other pleural conditions	46	7.13e-20	4.06 (2.96, 5.42)	0
J43	J96	Emphysema	Respiratory failure, not elsewhere classified	46	2.69e-60	13.93 (10.04, 18.88)	0
J43	N28	Emphysema	Other disorders of kidney and ureter, not elsewhere classified	46	2.22e-08	2.35 (1.72, 3.13)	0
J94	K74	Other pleural conditions	Fibrosis and cirrhosis of liver	46	7.89e-17	3.56 (2.6, 4.75)	0
K21	K82	Gastro-oesophageal reflux disease	Other diseases of gallbladder	46	2.11e-07	2.19 (1.6, 2.91)	0
N41	N43	Inflammatory diseases of prostate	Hydrocele and spermatocele	46	8.36e-87	25.24 (18.11, 34.42)	0
N60	N62	Benign mammary dysplasia	Hypertrophy of breast	46	2.63e-50	10.98 (7.91, 14.87)	0
A49	K31	Bacterial infection of unspecified site	Other diseases of stomach and duodenum	45	1.87e-39	7.85 (5.69, 10.55)	0
D27	N70	Benign neoplasm of ovary	Salpingitis and oophoritis	45	2.01e-46	10.39 (7.46, 14.14)	0
E02	I70	Subclinical iodine-deficiency hypothyroidism	Atherosclerosis	45	1.9e-18	4.12 (2.97, 5.59)	0
E04	I79	Other nontoxic goitre	Disorders of arteries, arterioles and capillaries in diseases classified elsewhere	45	3.68e-22	4.54 (3.3, 6.08)	0
E11	K05	Type 2 diabetes mellitus	Gingivitis and periodontal diseases	45	1.16e-06	2.26 (1.61, 3.12)	0
E27	I10	Other disorders of adrenal gland	Essential (primary) hypertension	45	8.63e-14	5.27 (3.41, 8.18)	1
E55	N08	Vitamin D deficiency	Glomerular disorders in diseases classified elsewhere	45	1.33e-93	45.36 (31.26, 64.88)	0
E72	G40	Other disorders of amino-acid metabolism	Epilepsy	45	4.27e-13	3.1 (2.25, 4.15)	0
G43	I63	Migraine	Cerebral infarction	45	2.25e-07	2.34 (1.68, 3.2)	0
H65	H90	Nonsuppurative otitis media	Conductive and sensorineural hearing loss	45	1.41e-114	42.22 (30.21, 57.67)	0
J03	J20	Acute tonsillitis	Acute bronchitis	45	6.31e-22	4.51 (3.27, 6.07)	0
K59	K62	Other functional intestinal disorders	Other diseases of anus and rectum	45	4.07e-57	13.09 (9.42, 17.76)	0
B49	K29	Unspecified mycosis	Gastritis and duodenitis	44	4.68e-11	3.01 (2.14, 4.14)	0
C34	C78	Malignant neoplasm of bronchus and lung	Secondary malignant neoplasm of respiratory and digestive organs	44	5.17e-129	73.53 (51.37, 103.21)	0
E55	K76	Vitamin D deficiency	Other diseases of liver	44	2.72e-20	5.43 (3.76, 7.72)	0
E87	G40	Other disorders of fluid, electrolyte and acid-base balance	Epilepsy	44	1.97e-14	3.32 (2.4, 4.46)	0
G45	G47	Transient cerebral ischaemic attacks and related syndromes	Sleep disorders	44	2.71e-08	2.37 (1.72, 3.17)	0
G93	J98	Other disorders of brain	Other respiratory disorders	44	5.67e-21	4.38 (3.17, 5.89)	0
G95	M51	Other diseases of spinal cord	Other intervertebral disc disorders	44	9.71e-30	7.8 (5.42, 11.05)	0
H65	J32	Nonsuppurative otitis media	Chronic sinusitis	44	5.9e-55	12.74 (9.14, 17.34)	0
H90	H91	Conductive and sensorineural hearing loss	Other hearing loss	44	1.78e-71	17.59 (12.67, 23.81)	0
I50	I97	Heart failure	Postprocedural disorders of circulatory system, not elsewhere classified	44	1.81e-39	17.39 (11.35, 26.62)	0
I60	I67	Subarachnoid haemorrhage	Other cerebrovascular diseases	44	2.49e-21	4.5 (3.25, 6.07)	0
K29	K51	Gastritis and duodenitis	Ulcerative colitis	44	9.34e-16	3.99 (2.81, 5.55)	0
N71	N84	Inflammatory disease of uterus, except cervix	Polyp of female genital tract	44	8.52e-39	8.52 (6.09, 11.63)	0
A15	A16	Respiratory tuberculosis, bacteriologically and histologically confirmed	Respiratory tuberculosis, not confirmed bacteriologically or histologically	43	7.41e-95	39.94 (27.85, 56.15)	0
A16	E79	Respiratory tuberculosis, not confirmed bacteriologically or histologically	Disorders of purine and pyrimidine metabolism	43	1.17e-19	4.22 (3.05, 5.68)	0
D06	D25	Carcinoma in situ of cervix uteri	Leiomyoma of uterus	43	1.72e-12	3.4 (2.39, 4.72)	0
D26	N83	Other benign neoplasms of uterus	Noninflammatory disorders of ovary, fallopian tube and broad ligament	43	1.32e-21	4.83 (3.45, 6.59)	0
D64	N03	Other anaemias	Chronic nephritic syndrome	43	4.6e-13	3.23 (2.32, 4.37)	0
E02	I79	Subclinical iodine-deficiency hypothyroidism	Disorders of arteries, arterioles and capillaries in diseases classified elsewhere	43	2.11e-50	11.94 (8.52, 16.32)	0
E06	J06	Thyroiditis	Acute upper respiratory infections of multiple and unspecified sites	43	8.8e-18	3.93 (2.83, 5.3)	0
E77	E83	Disorders of glycoprotein metabolism	Disorders of mineral metabolism	43	4.73e-97	34.58 (24.5, 47.68)	0
G81	I10	Hemiplegia	Essential (primary) hypertension	43	2.63e-15	11.86 (6.59, 22.68)	1
H26	I79	Other cataract	Disorders of arteries, arterioles and capillaries in diseases classified elsewhere	43	5.18e-18	3.95 (2.85, 5.32)	0
H33	H43	Retinal detachments and breaks	Disorders of vitreous body	43	2.55e-150	110.72 (76.95, 156.23)	0
I42	J98	Cardiomyopathy	Other respiratory disorders	43	1.87e-31	6.62 (4.75, 8.98)	0
I45	I47	Other conduction disorders	Paroxysmal tachycardia	43	6.86e-69	17.44 (12.5, 23.71)	0
K21	K92	Gastro-oesophageal reflux disease	Other diseases of digestive system	43	1.18e-22	4.72 (3.41, 6.35)	0
K29	K58	Gastritis and duodenitis	Irritable bowel syndrome	43	3.27e-21	5.63 (3.9, 8)	0
K59	K63	Other functional intestinal disorders	Other diseases of intestine	43	1.74e-76	21.91 (15.6, 30.03)	0
M06	M19	Other rheumatoid arthritis	Other arthrosis	43	3.91e-22	4.68 (3.37, 6.32)	0
M23	M65	Internal derangement of knee	Synovitis and tenosynovitis	43	4.46e-87	26.2 (18.71, 35.78)	0
A16	E14	Respiratory tuberculosis, not confirmed bacteriologically or histologically	Unspecified diabetes mellitus	42	3.66e-18	4.01 (2.89, 5.42)	0
B16	C22	Acute hepatitis B	Malignant neoplasm of liver and intrahepatic bile ducts	42	3.63e-87	28.94 (20.46, 39.93)	0
C34	J98	Malignant neoplasm of bronchus and lung	Other respiratory disorders	42	4.12e-21	4.61 (3.31, 6.26)	0
D50	E77	Iron deficiency anaemia	Disorders of glycoprotein metabolism	42	1.54e-30	6.57 (4.71, 8.93)	0
D69	N08	Purpura and other haemorrhagic conditions	Glomerular disorders in diseases classified elsewhere	42	3.74e-31	6.56 (4.7, 8.89)	0
E03	I65	Other hypothyroidism	Occlusion and stenosis of precerebral arteries, not resulting in cerebral infarction	42	8.1e-12	2.99 (2.15, 4.04)	0
E87	N19	Other disorders of fluid, electrolyte and acid-base balance	Unspecified kidney failure	42	8.27e-42	10.13 (7.15, 14.01)	0
H36	K82	Retinal disorders in diseases classified elsewhere	Other diseases of gallbladder	42	1.91e-08	2.44 (1.76, 3.28)	0
I45	I70	Other conduction disorders	Atherosclerosis	42	5.5e-08	2.43 (1.74, 3.3)	0
J30	J45	Vasomotor and allergic rhinitis	Asthma	42	8.37e-98	36.42 (25.7, 50.39)	0
K21	K52	Gastro-oesophageal reflux disease	Other noninfective gastroenteritis and colitis	42	9.38e-08	2.32 (1.68, 3.12)	0
K27	K92	Peptic ulcer, site unspecified	Other diseases of digestive system	42	3.05e-70	19.6 (13.91, 26.93)	0
M17	M25	Gonarthrosis [arthrosis of knee]	Other joint disorders, not elsewhere classified	42	9.84e-68	17.97 (12.8, 24.57)	0
N30	N40	Cystitis	Hyperplasia of prostate	42	1.43e-39	10.65 (7.42, 14.98)	0
A16	J43	Respiratory tuberculosis, not confirmed bacteriologically or histologically	Emphysema	41	7.42e-23	4.97 (3.55, 6.74)	0
A18	K67	Tuberculosis of other organs	Disorders of peritoneum in infectious diseases classified elsewhere	41	3.41e-71	5122.97 (2198.84, 14949.61)	0
A49	K26	Bacterial infection of unspecified site	Duodenal ulcer	41	3.44e-44	9.99 (7.12, 13.63)	0
E05	I49	Thyrotoxicosis [hyperthyroidism]	Other cardiac arrhythmias	41	6.26e-09	2.55 (1.83, 3.46)	0
E78	G62	Disorders of lipoprotein metabolism and other lipidaemias	Other polyneuropathies	41	2.08e-12	3.57 (2.47, 5.04)	1
H65	J34	Nonsuppurative otitis media	Other disorders of nose and nasal sinuses	41	8.7e-60	15.91 (11.25, 21.91)	0
H66	J32	Suppurative and unspecified otitis media	Chronic sinusitis	41	1.44e-27	5.89 (4.21, 8)	0
I05	I48	Rheumatic mitral valve diseases	Atrial fibrillation and flutter	41	1e-140	260.59 (168.74, 399.89)	0
I60	I62	Subarachnoid haemorrhage	Other nontraumatic intracranial haemorrhage	41	2.71e-124	73.21 (50.74, 103.34)	0
I61	J94	Intracerebral haemorrhage	Other pleural conditions	41	1.38e-12	3.13 (2.24, 4.23)	0
J31	K21	Chronic rhinitis, nasopharyngitis and pharyngitis	Gastro-oesophageal reflux disease	41	6.68e-10	2.69 (1.93, 3.63)	0
N76	N80	Other inflammation of vagina and vulva	Endometriosis	41	3.59e-09	2.63 (1.88, 3.58)	0
B17	K74	Other acute viral hepatitis	Fibrosis and cirrhosis of liver	40	9.39e-54	13.71 (9.69, 18.87)	0
B19	K76	Unspecified viral hepatitis	Other diseases of liver	40	1.53e-10	3.14 (2.18, 4.41)	0
D69	J06	Purpura and other haemorrhagic conditions	Acute upper respiratory infections of multiple and unspecified sites	40	1.43e-12	3.18 (2.27, 4.33)	0
D73	K92	Diseases of spleen	Other diseases of digestive system	40	7.17e-82	29.19 (20.39, 40.74)	0
E87	G93	Other disorders of fluid, electrolyte and acid-base balance	Other disorders of brain	40	4.03e-11	2.95 (2.1, 4.01)	0
G47	I65	Sleep disorders	Occlusion and stenosis of precerebral arteries, not resulting in cerebral infarction	40	5.39e-09	2.62 (1.87, 3.56)	0
H25	H35	Senile cataract	Other retinal disorders	40	1.04e-56	14.76 (10.44, 20.31)	0
I05	I09	Rheumatic mitral valve diseases	Other rheumatic heart diseases	40	1.39e-204	1094.82 (695.67, 1712.49)	0
I31	J94	Other diseases of pericardium	Other pleural conditions	40	4.37e-82	33.09 (22.87, 46.82)	0
N04	N05	Nephrotic syndrome	Unspecified nephritic syndrome	40	2.27e-177	351.45 (232.73, 523.82)	0
A09	K52	Other gastroenteritis and colitis of infectious and unspecified origin	Other noninfective gastroenteritis and colitis	39	1.67e-66	23.21 (16.02, 32.84)	0
D26	N73	Other benign neoplasms of uterus	Other female pelvic inflammatory diseases	39	3.63e-08	2.59 (1.82, 3.58)	0
E03	E04	Other hypothyroidism	Other nontoxic goitre	39	1.94e-21	4.88 (3.46, 6.68)	0
E04	E05	Other nontoxic goitre	Thyrotoxicosis [hyperthyroidism]	39	3.2e-34	7.79 (5.51, 10.68)	0
E06	I70	Thyroiditis	Atherosclerosis	39	3.64e-11	3.06 (2.16, 4.2)	0
F41	G47	Other anxiety disorders	Sleep disorders	39	1.1e-57	15.26 (10.76, 21.01)	0
F45	I70	Somatoform disorders	Atherosclerosis	39	3.63e-13	3.45 (2.44, 4.75)	0
H11	H52	Other disorders of conjunctiva	Disorders of refraction and accommodation	39	4.91e-50	12.24 (8.66, 16.79)	0
H26	H33	Other cataract	Retinal detachments and breaks	39	7.34e-97	45.9 (31.65, 65.01)	0
H40	H47	Glaucoma	Other disorders of optic [2nd] nerve and visual pathways	39	2.48e-143	111.54 (76.66, 158.53)	0
I11	I12	Hypertensive heart disease	Hypertensive renal disease	39	3.48e-72	23.87 (16.65, 33.32)	0
I43	I50	Cardiomyopathy in diseases classified elsewhere	Heart failure	39	2.68e-33	11.2 (7.49, 16.47)	0
M19	M81	Other arthrosis	Osteoporosis without pathological fracture	39	2.6e-17	4.11 (2.91, 5.62)	0
N76	N85	Other inflammation of vagina and vulva	Other noninflammatory disorders of uterus, except cervix	39	1.31e-10	2.93 (2.08, 4.01)	0
B37	N72	Candidiasis	Inflammatory disease of cervix uteri	38	3.62e-26	8.15 (5.48, 11.9)	0
E02	G63	Subclinical iodine-deficiency hypothyroidism	Polyneuropathy in diseases classified elsewhere	38	1.98e-27	6.6 (4.63, 9.14)	0
E23	E78	Hypofunction and other disorders of pituitary gland	Disorders of lipoprotein metabolism and other lipidaemias	38	1.03e-14	4.37 (2.97, 6.29)	1
E79	I11	Disorders of purine and pyrimidine metabolism	Hypertensive heart disease	38	5.01e-17	4.1 (2.9, 5.62)	0
E79	I79	Disorders of purine and pyrimidine metabolism	Disorders of arteries, arterioles and capillaries in diseases classified elsewhere	38	8.2e-07	2.28 (1.61, 3.11)	0
E86	K52	Volume depletion	Other noninfective gastroenteritis and colitis	38	1.96e-63	265.64 (142.87, 531.54)	0
G99	I11	Other disorders of nervous system in diseases classified elsewhere	Hypertensive heart disease	38	4.61e-09	2.66 (1.88, 3.63)	0
H35	H36	Other retinal disorders	Retinal disorders in diseases classified elsewhere	38	2.91e-31	7.22 (5.09, 9.92)	0
I10	I72	Essential (primary) hypertension	Other aneurysm and dissection	38	1.06e-06	2.92 (1.89, 4.49)	1
J93	J94	Pneumothorax	Other pleural conditions	38	2.66e-59	18.4 (12.76, 25.84)	0
K22	K26	Other diseases of oesophagus	Duodenal ulcer	38	1.42e-48	12.68 (8.89, 17.58)	0
K76	L50	Other diseases of liver	Urticaria	38	3.55e-08	2.68 (1.86, 3.76)	0
M25	M65	Other joint disorders, not elsewhere classified	Synovitis and tenosynovitis	38	1.38e-63	18.21 (12.79, 25.18)	0
M48	M54	Other spondylopathies	Dorsalgia	38	1.82e-07	2.37 (1.68, 3.23)	0
M51	M53	Other intervertebral disc disorders	Other dorsopathies, not elsewhere classified	38	2.43e-15	4.2 (2.9, 5.93)	0
N03	N28	Chronic nephritic syndrome	Other disorders of kidney and ureter, not elsewhere classified	38	3.89e-21	4.95 (3.49, 6.8)	0
N39	N81	Other disorders of urinary system	Female genital prolapse	38	2.16e-35	8.71 (6.1, 12.1)	0
N72	N75	Inflammatory disease of cervix uteri	Diseases of Bartholin gland	38	3.64e-08	2.62 (1.83, 3.65)	0
D27	D64	Benign neoplasm of ovary	Other anaemias	37	9.83e-07	2.37 (1.65, 3.29)	0
D62	K92	Acute posthaemorrhagic anaemia	Other diseases of digestive system	37	1.87e-99	65.28 (43.83, 95.19)	0
E04	E06	Other nontoxic goitre	Thyroiditis	37	1.54e-34	8.4 (5.88, 11.63)	0
E87	J69	Other disorders of fluid, electrolyte and acid-base balance	Pneumonitis due to solids and liquids	37	9.06e-39	10.85 (7.47, 15.34)	0
H26	N08	Other cataract	Glomerular disorders in diseases classified elsewhere	37	3.26e-14	3.63 (2.56, 4.99)	0
H52	I79	Disorders of refraction and accommodation	Disorders of arteries, arterioles and capillaries in diseases classified elsewhere	37	2.75e-20	4.89 (3.44, 6.74)	0
J84	J98	Other interstitial pulmonary diseases	Other respiratory disorders	37	3.73e-21	5.11 (3.58, 7.07)	0
K25	K52	Gastric ulcer	Other noninfective gastroenteritis and colitis	37	2.23e-07	2.39 (1.68, 3.27)	0
K52	M07	Other noninfective gastroenteritis and colitis	Psoriatic and enteropathic arthropathies	37	3.58e-76	44.08 (29.22, 65.44)	0
K62	L30	Other diseases of anus and rectum	Other dermatitis	37	3.08e-31	7.49 (5.24, 10.36)	0
K76	N42	Other diseases of liver	Other disorders of prostate	37	5.96e-13	4.04 (2.73, 5.86)	0
M32	N08	Systemic lupus erythematosus	Glomerular disorders in diseases classified elsewhere	37	4.21e-102	110.34 (71.34, 168.68)	0
N41	N50	Inflammatory diseases of prostate	Other disorders of male genital organs	37	2.7e-80	33.72 (23.12, 47.91)	0
N62	N64	Hypertrophy of breast	Other disorders of breast	37	1.31e-73	32.65 (22.13, 47.05)	0
N72	N92	Inflammatory disease of cervix uteri	Excessive, frequent and irregular menstruation	37	1.37e-15	4.38 (3, 6.22)	0
A18	M49	Tuberculosis of other organs	Spondylopathies in diseases classified elsewhere	36	7.32e-95	2564.27 (1272.36, 5739)	0
B00	H19	Herpesviral [herpes simplex] infections	Disorders of sclera and cornea in diseases classified elsewhere	36	4.21e-185	2551.61 (1505.63, 4360.82)	0
D64	E83	Other anaemias	Disorders of mineral metabolism	36	1.6e-29	8.07 (5.53, 11.43)	0
D64	N19	Other anaemias	Unspecified kidney failure	36	8.61e-40	12.26 (8.36, 17.5)	0
I42	I48	Cardiomyopathy	Atrial fibrillation and flutter	36	3.16e-71	25.18 (17.39, 35.38)	0
I84	L29	Haemorrhoids	Pruritus	36	1.04e-39	18.69 (12.02, 28.79)	0
K29	K70	Gastritis and duodenitis	Alcoholic liver disease	36	8.38e-10	3.12 (2.14, 4.44)	0
K52	K56	Other noninfective gastroenteritis and colitis	Paralytic ileus and intestinal obstruction without hernia	36	1.91e-11	3.15 (2.21, 4.34)	0
N84	N88	Polyp of female genital tract	Other noninflammatory disorders of cervix uteri	36	1.68e-13	3.62 (2.53, 5.03)	0
B18	K26	Chronic viral hepatitis	Duodenal ulcer	35	1.4e-06	2.3 (1.61, 3.18)	0
C78	C79	Secondary malignant neoplasm of respiratory and digestive organs	Secondary malignant neoplasm of other and unspecified sites	35	1.26e-156	227.32 (150.66, 335.15)	0
E04	K82	Other nontoxic goitre	Other diseases of gallbladder	35	7.56e-07	2.35 (1.64, 3.25)	0
E04	N40	Other nontoxic goitre	Hyperplasia of prostate	35	5.12e-12	3.45 (2.38, 4.84)	0
E11	I43	Type 2 diabetes mellitus	Cardiomyopathy in diseases classified elsewhere	35	1e-13	4.64 (3.06, 6.88)	0
F41	I67	Other anxiety disorders	Other cerebrovascular diseases	35	3.15e-11	3.21 (2.23, 4.45)	0
G37	I63	Other demyelinating diseases of central nervous system	Cerebral infarction	35	2.67e-24	10.83 (6.82, 17.04)	0
I38	I50	Endocarditis, valve unspecified	Heart failure	35	1.17e-29	13.07 (8.33, 20.32)	0
I47	I65	Paroxysmal tachycardia	Occlusion and stenosis of precerebral arteries, not resulting in cerebral infarction	35	1.24e-08	2.7 (1.88, 3.75)	0
N20	N21	Calculus of kidney and ureter	Calculus of lower urinary tract	35	3.48e-28	8.01 (5.45, 11.46)	0
N41	N45	Inflammatory diseases of prostate	Orchitis and epididymitis	35	1.06e-52	16.2 (11.15, 22.83)	0
N45	N50	Orchitis and epididymitis	Other disorders of male genital organs	35	6.65e-92	48.42 (32.82, 69.5)	0
N75	N76	Diseases of Bartholin gland	Other inflammation of vagina and vulva	35	2.75e-28	7.5 (5.16, 10.57)	0
B18	D73	Chronic viral hepatitis	Diseases of spleen	34	8.33e-45	13.57 (9.27, 19.24)	0
B18	I98	Chronic viral hepatitis	Other disorders of circulatory system in diseases classified elsewhere	34	4.94e-68	34.61 (22.93, 51.02)	0
C50	N62	Malignant neoplasm of breast	Hypertrophy of breast	34	2.17e-26	6.89 (4.74, 9.68)	0
D26	N70	Other benign neoplasms of uterus	Salpingitis and oophoritis	34	1.01e-28	7.69 (5.28, 10.85)	0
E03	G63	Other hypothyroidism	Polyneuropathy in diseases classified elsewhere	34	3.87e-07	2.46 (1.71, 3.42)	0
E77	N08	Disorders of glycoprotein metabolism	Glomerular disorders in diseases classified elsewhere	34	3.09e-12	3.44 (2.39, 4.79)	0
E87	I27	Other disorders of fluid, electrolyte and acid-base balance	Other pulmonary heart diseases	34	4.04e-22	5.87 (4.03, 8.27)	0
E88	H28	Other metabolic disorders	Cataract and other disorders of lens in diseases classified elsewhere	34	2.63e-169	4324.66 (2410.54, 7898.81)	0
G31	I70	Other degenerative diseases of nervous system, not elsewhere classified	Atherosclerosis	34	1.75e-08	2.87 (1.96, 4.06)	0
G45	I66	Transient cerebral ischaemic attacks and related syndromes	Occlusion and stenosis of cerebral arteries, not resulting in cerebral infarction	34	1.14e-20	5.51 (3.78, 7.77)	0
G47	J35	Sleep disorders	Chronic diseases of tonsils and adenoids	34	7.91e-66	24.68 (16.82, 35.1)	0
H66	J31	Suppurative and unspecified otitis media	Chronic rhinitis, nasopharyngitis and pharyngitis	34	1.06e-19	5.01 (3.47, 6.99)	0
I11	N18	Hypertensive heart disease	Chronic kidney disease	34	4.08e-30	7.69 (5.32, 10.75)	0
I42	I47	Cardiomyopathy	Paroxysmal tachycardia	34	2.36e-55	17.42 (11.97, 24.52)	0
I44	I51	Atrioventricular and left bundle-branch block	Complications and ill-defined descriptions of heart disease	34	4.15e-36	9.93 (6.82, 14)	0
I48	I51	Atrial fibrillation and flutter	Complications and ill-defined descriptions of heart disease	34	3.69e-23	5.9 (4.08, 8.25)	0
J31	J37	Chronic rhinitis, nasopharyngitis and pharyngitis	Chronic laryngitis and laryngotracheitis	34	2.08e-63	26.99 (18.11, 39.16)	0
K26	K63	Duodenal ulcer	Other diseases of intestine	34	4.22e-12	3.4 (2.36, 4.73)	0
K56	K63	Paralytic ileus and intestinal obstruction without hernia	Other diseases of intestine	34	4.24e-20	5.09 (3.53, 7.09)	0
M89	N40	Other disorders of bone	Hyperplasia of prostate	34	2.49e-10	3.2 (2.2, 4.5)	0
N71	N76	Inflammatory disease of uterus, except cervix	Other inflammation of vagina and vulva	34	6.49e-24	6.38 (4.37, 9)	0
B37	D25	Candidiasis	Leiomyoma of uterus	33	2.03e-13	4.56 (3.01, 6.74)	0
D18	K31	Haemangioma and lymphangioma, any site	Other diseases of stomach and duodenum	33	1.15e-08	2.76 (1.91, 3.85)	0
D50	N71	Iron deficiency anaemia	Inflammatory disease of uterus, except cervix	33	1.52e-18	5.19 (3.54, 7.35)	0
E21	N18	Hyperparathyroidism and other disorders of parathyroid gland	Chronic kidney disease	33	4.29e-104	334.08 (198.03, 569.49)	0
E55	G63	Vitamin D deficiency	Polyneuropathy in diseases classified elsewhere	33	6.25e-45	17.54 (11.6, 25.85)	0
E78	G59	Disorders of lipoprotein metabolism and other lipidaemias	Mononeuropathy in diseases classified elsewhere	33	6.19e-16	5.86 (3.78, 8.94)	1
E79	N18	Disorders of purine and pyrimidine metabolism	Chronic kidney disease	33	3.42e-21	5.53 (3.8, 7.76)	0
I85	K76	Oesophageal varices	Other diseases of liver	33	2.46e-12	4.16 (2.75, 6.13)	0
I85	K92	Oesophageal varices	Other diseases of digestive system	33	4.02e-85	57.99 (38.09, 86.2)	0
K20	K26	Oesophagitis	Duodenal ulcer	33	2.78e-44	13.57 (9.24, 19.26)	0
K22	K25	Other diseases of oesophagus	Gastric ulcer	33	5.24e-41	11.75 (8.05, 16.58)	0
K22	K92	Other diseases of oesophagus	Other diseases of digestive system	33	6.21e-47	14.33 (9.79, 20.28)	0
K40	N50	Inguinal hernia	Other disorders of male genital organs	33	2.67e-37	11.3 (7.66, 16.17)	0
K56	K65	Paralytic ileus and intestinal obstruction without hernia	Peritonitis	33	9.25e-24	6.12 (4.21, 8.56)	0
M43	M48	Other deforming dorsopathies	Other spondylopathies	33	2.38e-61	26.39 (17.63, 38.41)	0
N28	N83	Other disorders of kidney and ureter, not elsewhere classified	Noninflammatory disorders of ovary, fallopian tube and broad ligament	33	4.85e-08	2.72 (1.87, 3.81)	0
N76	N88	Other inflammation of vagina and vulva	Other noninflammatory disorders of cervix uteri	33	3.97e-11	3.33 (2.29, 4.68)	0
A16	E77	Respiratory tuberculosis, not confirmed bacteriologically or histologically	Disorders of glycoprotein metabolism	32	9.62e-19	5.04 (3.45, 7.08)	0
A49	J18	Bacterial infection of unspecified site	Pneumonia, organism unspecified	32	6.8e-07	2.47 (1.69, 3.47)	0
B18	E77	Chronic viral hepatitis	Disorders of glycoprotein metabolism	32	1.51e-11	3.4 (2.33, 4.78)	0
E06	G94	Thyroiditis	Other disorders of brain in diseases classified elsewhere	32	8.17e-70	1319.06 (623.31, 3134.88)	0
E70	I63	Disorders of aromatic amino-acid metabolism	Cerebral infarction	32	1.47e-17	7.39 (4.64, 11.62)	0
E77	N28	Disorders of glycoprotein metabolism	Other disorders of kidney and ureter, not elsewhere classified	32	1.6e-06	2.4 (1.64, 3.36)	0
F41	I49	Other anxiety disorders	Other cardiac arrhythmias	32	9.97e-07	2.44 (1.67, 3.44)	0
G43	M50	Migraine	Cervical disc disorders	32	6.83e-19	5.24 (3.56, 7.43)	0
G44	J32	Other headache syndromes	Chronic sinusitis	32	3.22e-07	2.51 (1.73, 3.52)	0
G57	M51	Mononeuropathies of lower limb	Other intervertebral disc disorders	32	2.92e-25	9.75 (6.27, 14.88)	0
H26	H44	Other cataract	Disorders of globe	32	1.82e-92	80.93 (52.4, 122.22)	0
I11	N08	Hypertensive heart disease	Glomerular disorders in diseases classified elsewhere	32	1.36e-07	2.6 (1.78, 3.65)	0
I40	I49	Acute myocarditis	Other cardiac arrhythmias	32	1.75e-29	8.87 (5.97, 12.78)	0
I47	I51	Paroxysmal tachycardia	Complications and ill-defined descriptions of heart disease	32	4.05e-15	4.18 (2.86, 5.87)	0
I60	J98	Subarachnoid haemorrhage	Other respiratory disorders	32	2.2e-13	3.84 (2.63, 5.41)	0
I61	K27	Intracerebral haemorrhage	Peptic ulcer, site unspecified	32	2.41e-36	10.66 (7.24, 15.16)	0
I63	J69	Cerebral infarction	Pneumonitis due to solids and liquids	32	1.6e-06	2.59 (1.72, 3.76)	0
I66	I67	Occlusion and stenosis of cerebral arteries, not resulting in cerebral infarction	Other cerebrovascular diseases	32	4.99e-19	5.34 (3.63, 7.6)	0
J45	J96	Asthma	Respiratory failure, not elsewhere classified	32	1.51e-48	15.47 (10.52, 21.96)	0
J94	K85	Other pleural conditions	Acute pancreatitis	32	1.46e-08	2.79 (1.92, 3.91)	0
K29	K44	Gastritis and duodenitis	Diaphragmatic hernia	32	2.58e-25	14.1 (8.55, 23.31)	0
K72	K80	Hepatic failure, not elsewhere classified	Cholelithiasis	32	6.93e-07	2.55 (1.73, 3.63)	0
M24	M51	Other specific joint derangements	Other intervertebral disc disorders	32	2.28e-09	3.15 (2.12, 4.52)	0
N20	N30	Calculus of kidney and ureter	Cystitis	32	2.21e-14	4.15 (2.82, 5.88)	0
N40	N42	Hyperplasia of prostate	Other disorders of prostate	32	1.19e-35	13.92 (9.08, 20.82)	0
A49	J20	Bacterial infection of unspecified site	Acute bronchitis	31	2.29e-07	2.6 (1.77, 3.67)	0
B18	D18	Chronic viral hepatitis	Haemangioma and lymphangioma, any site	31	1.66e-07	2.61 (1.78, 3.67)	0
C54	N72	Malignant neoplasm of corpus uteri	Inflammatory disease of cervix uteri	31	7.32e-21	7.06 (4.62, 10.49)	0
D25	N95	Leiomyoma of uterus	Menopausal and other perimenopausal disorders	31	3.27e-07	2.73 (1.83, 3.95)	0
D64	N87	Other anaemias	Dysplasia of cervix uteri	31	7.58e-08	2.84 (1.91, 4.07)	0
D70	J98	Agranulocytosis	Other respiratory disorders	31	9.54e-11	3.31 (2.25, 4.67)	0
D86	J18	Sarcoidosis	Pneumonia, organism unspecified	31	4.04e-22	6.47 (4.35, 9.29)	0
E03	I79	Other hypothyroidism	Disorders of arteries, arterioles and capillaries in diseases classified elsewhere	31	1.66e-11	3.5 (2.38, 4.95)	0
E05	I48	Thyrotoxicosis [hyperthyroidism]	Atrial fibrillation and flutter	31	4.36e-48	15.91 (10.75, 22.68)	0
E77	J96	Disorders of glycoprotein metabolism	Respiratory failure, not elsewhere classified	31	1.28e-41	13.03 (8.81, 18.58)	0
E78	G90	Disorders of lipoprotein metabolism and other lipidaemias	Disorders of autonomic nervous system	31	3.82e-07	2.77 (1.84, 4.05)	1
E87	K83	Other disorders of fluid, electrolyte and acid-base balance	Other diseases of biliary tract	31	1.77e-10	3.28 (2.23, 4.64)	0
E87	N17	Other disorders of fluid, electrolyte and acid-base balance	Acute renal failure	31	5.34e-39	14.86 (9.76, 21.99)	0
G63	H35	Polyneuropathy in diseases classified elsewhere	Other retinal disorders	31	9.55e-07	2.49 (1.69, 3.51)	0
J94	J96	Other pleural conditions	Respiratory failure, not elsewhere classified	31	2.4e-27	7.71 (5.22, 10.97)	0
M19	M23	Other arthrosis	Internal derangement of knee	31	2.08e-22	6.26 (4.24, 8.89)	0
M51	M60	Other intervertebral disc disorders	Myositis	31	2.27e-21	7.75 (5.01, 11.71)	0
M89	N28	Other disorders of bone	Other disorders of kidney and ureter, not elsewhere classified	31	5.09e-10	3.17 (2.16, 4.48)	0
N39	N41	Other disorders of urinary system	Inflammatory diseases of prostate	31	2.32e-25	7.17 (4.86, 10.19)	0
N40	N45	Hyperplasia of prostate	Orchitis and epididymitis	31	1.16e-10	3.4 (2.3, 4.86)	0
N60	N64	Benign mammary dysplasia	Other disorders of breast	31	1.13e-58	27.12 (17.88, 39.9)	0
A16	J44	Respiratory tuberculosis, not confirmed bacteriologically or histologically	Other chronic obstructive pulmonary disease	30	4.14e-07	2.59 (1.75, 3.67)	0
C34	C77	Malignant neoplasm of bronchus and lung	Secondary and unspecified malignant neoplasm of lymph nodes	30	7.28e-97	94.58 (60.81, 143.14)	0
D27	N80	Benign neoplasm of ovary	Endometriosis	30	1.43e-19	5.88 (3.93, 8.46)	0
D50	N88	Iron deficiency anaemia	Other noninflammatory disorders of cervix uteri	30	1.34e-06	2.54 (1.71, 3.61)	0
E04	J31	Other nontoxic goitre	Chronic rhinitis, nasopharyngitis and pharyngitis	30	1.09e-06	2.49 (1.69, 3.53)	0
E87	I48	Other disorders of fluid, electrolyte and acid-base balance	Atrial fibrillation and flutter	30	1.57e-06	2.47 (1.67, 3.51)	0
G47	J96	Sleep disorders	Respiratory failure, not elsewhere classified	30	1.03e-37	11.88 (7.98, 17.01)	0
H20	H40	Iridocyclitis	Glaucoma	30	7.11e-97	68.55 (45.28, 100.32)	0
H40	H43	Glaucoma	Disorders of vitreous body	30	6.64e-73	35.19 (23.45, 50.93)	0
H40	H52	Glaucoma	Disorders of refraction and accommodation	30	9.95e-57	21.82 (14.62, 31.38)	0
I50	I71	Heart failure	Aortic aneurysm and dissection	30	8.33e-13	4.38 (2.87, 6.47)	0
I83	I87	Varicose veins of lower extremities	Other disorders of veins	30	5.46e-72	39.77 (26.14, 58.59)	0
J43	J45	Emphysema	Asthma	30	8.78e-19	5.35 (3.61, 7.62)	0
J98	N18	Other respiratory disorders	Chronic kidney disease	30	1.4e-07	2.68 (1.81, 3.8)	0
M17	M71	Gonarthrosis [arthrosis of knee]	Other bursopathies	30	3.7e-47	16.77 (11.21, 24.18)	0
N28	N41	Other disorders of kidney and ureter, not elsewhere classified	Inflammatory diseases of prostate	30	3.61e-10	3.28 (2.21, 4.67)	0
N41	N47	Inflammatory diseases of prostate	Redundant prepuce, phimosis and paraphimosis	30	8.87e-57	24.52 (16.22, 35.81)	0
N83	N87	Noninflammatory disorders of ovary, fallopian tube and broad ligament	Dysplasia of cervix uteri	30	1.04e-14	4.54 (3.03, 6.55)	0
A16	C34	Respiratory tuberculosis, not confirmed bacteriologically or histologically	Malignant neoplasm of bronchus and lung	29	1.62e-25	7.6 (5.08, 10.9)	0
C15	K29	Malignant neoplasm of oesophagus	Gastritis and duodenitis	29	2.16e-07	2.95 (1.93, 4.35)	0
D10	J31	Benign neoplasm of mouth and pharynx	Chronic rhinitis, nasopharyngitis and pharyngitis	29	1.43e-61	40.35 (25.67, 61.83)	0
D17	K40	Benign lipomatous neoplasm	Inguinal hernia	29	1.35e-07	2.73 (1.84, 3.9)	0
D69	E77	Purpura and other haemorrhagic conditions	Disorders of glycoprotein metabolism	29	7.37e-29	8.59 (5.76, 12.3)	0
E03	N28	Other hypothyroidism	Other disorders of kidney and ureter, not elsewhere classified	29	1.13e-06	2.52 (1.7, 3.6)	0
E10	G63	Type 1 diabetes mellitus	Polyneuropathy in diseases classified elsewhere	29	3.11e-37	14.81 (9.62, 22.1)	0
E53	E78	Deficiency of other B group vitamins	Disorders of lipoprotein metabolism and other lipidaemias	29	2.37e-09	3.69 (2.37, 5.59)	1
E66	G63	Obesity	Polyneuropathy in diseases classified elsewhere	29	2.61e-26	8.46 (5.6, 12.31)	0
E72	F45	Other disorders of amino-acid metabolism	Somatoform disorders	29	1.24e-10	3.48 (2.33, 5)	0
E77	J44	Disorders of glycoprotein metabolism	Other chronic obstructive pulmonary disease	29	4.7e-08	2.85 (1.91, 4.07)	0
E87	K72	Other disorders of fluid, electrolyte and acid-base balance	Hepatic failure, not elsewhere classified	29	9.42e-19	5.72 (3.8, 8.27)	0
F45	I49	Somatoform disorders	Other cardiac arrhythmias	29	2.88e-07	2.68 (1.8, 3.83)	0
G44	G47	Other headache syndromes	Sleep disorders	29	1.37e-16	4.85 (3.26, 6.92)	0
H11	H25	Other disorders of conjunctiva	Senile cataract	29	3.36e-30	9.35 (6.25, 13.45)	0
H25	H36	Senile cataract	Retinal disorders in diseases classified elsewhere	29	2.52e-18	5.41 (3.62, 7.76)	0
H52	N08	Disorders of refraction and accommodation	Glomerular disorders in diseases classified elsewhere	29	2.01e-12	3.86 (2.59, 5.5)	0
I00	M19	Rheumatic fever without mention of heart involvement	Other arthrosis	29	3.26e-39	14.41 (9.48, 21.13)	0
I08	I50	Multiple valve diseases	Heart failure	29	1.54e-30	24.05 (13.96, 41.57)	0
I49	J96	Other cardiac arrhythmias	Respiratory failure, not elsewhere classified	29	3.42e-07	2.67 (1.79, 3.82)	0
J02	J20	Acute pharyngitis	Acute bronchitis	29	2.46e-18	5.57 (3.71, 8.04)	0
J03	J18	Acute tonsillitis	Pneumonia, organism unspecified	29	6.85e-07	2.59 (1.74, 3.7)	0
J32	J38	Chronic sinusitis	Diseases of vocal cords and larynx, not elsewhere classified	29	3.69e-09	3.08 (2.07, 4.38)	0
N02	N18	Recurrent and persistent haematuria	Chronic kidney disease	29	1.47e-80	54.46 (35.43, 81.01)	0
N34	N41	Urethritis and urethral syndrome	Inflammatory diseases of prostate	29	2.33e-66	38.59 (25.1, 57.41)	0
A49	K25	Bacterial infection of unspecified site	Gastric ulcer	28	6.84e-23	6.87 (4.57, 9.88)	0
E02	E04	Subclinical iodine-deficiency hypothyroidism	Other nontoxic goitre	28	6.84e-28	8.88 (5.88, 12.88)	0
E02	E06	Subclinical iodine-deficiency hypothyroidism	Thyroiditis	28	4.66e-49	19.5 (12.85, 28.41)	0
E26	I10	Hyperaldosteronism	Essential (primary) hypertension	28	7.32e-09	4.95 (2.87, 8.54)	1
G31	I67	Other degenerative diseases of nervous system, not elsewhere classified	Other cerebrovascular diseases	28	2.57e-13	4.37 (2.89, 6.34)	0
G40	J98	Epilepsy	Other respiratory disorders	28	1.76e-07	2.75 (1.84, 3.95)	0
G47	J44	Sleep disorders	Other chronic obstructive pulmonary disease	28	1.21e-07	2.81 (1.87, 4.03)	0
G72	J06	Other myopathies	Acute upper respiratory infections of multiple and unspecified sites	28	9.71e-26	8.7 (5.69, 12.79)	0
H36	H52	Retinal disorders in diseases classified elsewhere	Disorders of refraction and accommodation	28	6.25e-18	5.42 (3.61, 7.79)	0
H66	H91	Suppurative and unspecified otitis media	Other hearing loss	28	1.18e-33	10.77 (7.16, 15.53)	0
I63	I77	Cerebral infarction	Other disorders of arteries and arterioles	28	8.36e-07	2.93 (1.88, 4.42)	0
J32	J45	Chronic sinusitis	Asthma	28	1.58e-07	2.75 (1.84, 3.94)	0
J44	J84	Other chronic obstructive pulmonary disease	Other interstitial pulmonary diseases	28	1.43e-15	4.86 (3.22, 7.02)	0
K25	K63	Gastric ulcer	Other diseases of intestine	28	1.27e-08	3 (2.01, 4.3)	0
K56	K85	Paralytic ileus and intestinal obstruction without hernia	Acute pancreatitis	28	6.33e-13	4.05 (2.7, 5.8)	0
K62	L29	Other diseases of anus and rectum	Pruritus	28	9.72e-58	41.73 (26.08, 65.26)	0
M13	M65	Other arthritis	Synovitis and tenosynovitis	28	3.8e-38	12.96 (8.59, 18.74)	0
N02	N03	Recurrent and persistent haematuria	Chronic nephritic syndrome	28	5.94e-83	60.64 (39.22, 90.58)	0
N13	N30	Obstructive and reflux uropathyC	Cystitis	28	9.51e-25	7.65 (5.08, 11.07)	0
N72	N90	Inflammatory disease of cervix uteri	Other noninflammatory disorders of vulva and perineum	28	2.84e-19	7.71 (4.87, 11.9)	0
N86	N88	Erosion and ectropion of cervix uteri	Other noninflammatory disorders of cervix uteri	28	4.4e-47	21.41 (13.87, 31.91)	0
A09	K31	Other gastroenteritis and colitis of infectious and unspecified origin	Other diseases of stomach and duodenum	27	5.25e-43	18.15 (11.76, 26.96)	0
A59	N73	Trichomoniasis	Other female pelvic inflammatory diseases	27	1.29e-21	9.15 (5.72, 14.24)	0
A59	N76	Trichomoniasis	Other inflammation of vagina and vulva	27	1.62e-42	22.93 (14.4, 35.47)	0
[truncated: 252 more rows]

## Sheet: Overall_Hub_direct_China_Edges
Source	Target	SourceName	TargetName	Frequency	P	OR(95%CI)
[truncated: 32 more rows]

[truncated: 40 more sheets: Overall_Hub_associa_China_Edges, Male_Complete_China_Edges, Male_Hub_direct_China_Edges, Male_Hub_associa_China_Edges, Female_Complete_China_Edges, Female_Hub_direct_China_Edges, Female_Hub_associa_China_Edges, Overall_Complete_UK_Edges, Overall_Hub_direct_UK_Edges, Overall_Hub_associa_UK_Edges, Male_Complete_UK_Edges, Male_Hub_direct_UK_Edges, Male_Hub_associa_UK_Edges, Female_Complete_UK_Edges, Female_Hub_direct_UK_Edges, Female_Hub_associa_UK_Edges, Overall_Complete_China_Nodes, Overall_Hub_direct_China_Nodes, Overall_Hub_associa_China_Nodes, Male_Complete_China_Nodes …]
